# Supplementary material for: Spatial Proteomics Reveals Alcohol-Induced Damages to the Crypts and Villi of the Mouse Small Intestine
Source: J Proteome Res. 2024 Apr 24;23(5):1801–9. doi: 10.1021/acs.jproteome.4c00037 (PMC11077582; doi:10.1021/acs.jproteome.4c00037)
Supplement: Supplementary file 2 — pr4c00037_si_002.xlsx [file pr4c00037_si_002.xlsx]

## Sheet: Protein groups
Supplemental Table S2. Identified proteins in crypts and villi of AF and PF mice.
Protein.Group	Protein.Ids	Protein.Names	Genes	First.Protein.Description	AF_Crypt_1	AF_Crypt_2	AF_Crypt_3	AF_Crypt_4	AF_Crypt_5	AF_Crypt_6	AF_Crypt_7	AF_Crypt_8	AF_Crypt_9	AF_Villi_1	AF_Villi_2	AF_Villi_3	AF_Villi_4	AF_Villi_5	AF_Villi_6	AF_Villi_7	AF_Villi_8	AF_Villi_9	PF_Crypt_2	PF_Crypt_3	PF_Crypt_4	PF_Crypt_5	PF_Crypt_6	PF_Crypt_7	PF_Crypt_8	PF_Villi_2	PF_Villi_3	PF_Villi_4	PF_Villi_5	PF_Villi_6	PF_Villi_7	PF_Villi_8
Q5YD48	Q5YD48	A1CF_MOUSE	A1cf	APOBEC1 complementation factor								70205.2	75638.7	94522.1	60433.6	61777.1	56207.4		54602.8	81874.3	117631	82122.6	62389.3				23270.7			137307	942162				54031.5
P58742	P58742	AAAS_MOUSE	Aaas	Aladin	333750	364564	283455	352424	271546	294714	383988	324072	266954	248692	202233	222250	233391	188768	177386	193770	164380	237782	394159	355203	373561	365345	350140	329944	245998	150336	526440	252075	206766	189146	228244	199635
Q9D2R0	Q9D2R0	AACS_MOUSE	Aacs	Acetoacetyl-CoA synthetase										26010.5	47263.2	34507.9	52922.2			82195.5	32721.8	57462.9								70044.8	160706	53049.8			66607.4	83904.1
Q99PG0	Q99PG0	AAAD_MOUSE	Aadac	Arylacetamide deacetylase	249631	113267	206514	961018	387598	532181	436215	469767	459652	428674	309640	221048	788099	511439	1020000	469283	365641	626838	174272	96725.9	112775		150403		185188	170989	733106	144759	176784	220715	178227	174078
Q3UHJ0	Q3UHJ0	AAK1_MOUSE	Aak1	AP2-associated protein kinase 1								112702	109771		75349.4	82579.8				119250	115902	32811.9	118891		100680		108643				255894	155361				37676.2
Q8BGQ7	Q8BGQ7	SYAC_MOUSE	Aars1	Alanine--tRNA ligase, cytoplasmic	386451	222237	233928	263518	332635	563818	462641	332254	403806	302442	308186	241457	280565	211873	289403	463974	279933	291047	581368	347155	330550	262605	462396	169819	263000	576788	339198	431386	378349	310364	271222	303083
Q3THG9	Q3THG9	AASD1_MOUSE	Aarsd1	Alanyl-tRNA editing protein Aarsd1	120436				135032		144972	106204	108732	91289.5	103469	49103.5	81837.2			117948	89500.1	89867.9	208245	166209	145517	139219	117109		152826	133281	257703	137115	116674	120170	96303.7	88924.6
Q9JKX4	Q9JKX4	AATF_MOUSE	Aatf	Protein AATF	123561	83505.8	138390	74998.8				63510		58710.1	61819.8								111779	98123.3	105718		108214					79379.8		36263.2		38112
P61922	P61922	GABT_MOUSE	Abat	4-aminobutyrate aminotransferase, mitochondrial								18472.2	29478	39055	40707.8		34687	36385.7	56838.4	58325.4	23468.2	50735.4									87532.5	30306.7			44710.5	39824.7
E9PX95	E9PX95	ABCAH_MOUSE	Abca17	ATP-binding cassette sub-family A member 17	429183	473573			588702	391566	621086	763926	709276	639182	857261	851420	735371	712935	364038	663153	786052	798513	685224	628749	522555	678302	677211	552159		409314	105796	599541	662907	829524	841849	949091
Q8K449	Q8K441;Q8K449	ABCA9_MOUSE	Abca9	ATP-binding cassette sub-family A member 9	45424.3						35921.4	33514.5	45045.8	25074.7	16842		19018.9				3132.66		44876.9		39826.7	20584.3	41507.8				798626				9814.98
Q9JI39	Q9JI39	ABCBA_MOUSE	Abcb10	ATP-binding cassette sub-family B member 10, mitochondrial	242326	121505	264888	298665	302967		262814	298847	364736	534519	512282	526338	667047	595441	432807	367315	357298	631482	314120	271173	257587	204629	208614	149258	327737	382924	720525	454161	527934	476640	623591	637564
Q9QY30	Q9QY30	ABCBB_MOUSE	Abcb11	Bile salt export pump	513919	600391	740724	907640	590956	329286	436816	532995	1100000	2150000	2300000	1660000	2270000	2940000	1490000	1290000	2640000	2300000	477733	424355	483240	454594	392906	518988	1270000	1550000	1650000	1430000	1450000	2330000	2200000	2670000
P21447	P21447	MDR1A_MOUSE	Abcb1a	ATP-dependent translocase ABCB1	1180000	797815	877894	1980000	1490000	855125	696564	1720000	3260000	7030000	7270000	5270000	8000000	10300000	4900000	4910000	7090000	6850000	953798	804256	830122	729762	964693	831477	1560000	4240000	141000	3260000	4140000	6100000	5640000	7250000
P21440	P21440	MDR3_MOUSE	Abcb4	Phosphatidylcholine translocator ABCB4		78331	171098	321660	162794			206375	454250	897990	1040000	803833	1190000	1800000	932535	546051	1440000	1260000	125023	29608	85715.2		127359		1180000	359391	143684	689994	930450	1020000	998903	1490000
Q9DC29	Q9DC29	ABCB6_MOUSE	Abcb6	ATP-binding cassette sub-family B member 6	72369.4		93849.7	144635	87020.8	76984.8	114525	113951	131724	166883	174407	118323	208902	204630	122266	129561	155385	205233	90631.6	84449.6	80245.9	80486.1	88793.3	81161	43880.5	256157	719954	114948	138223	130402	176804	199886
Q61102	Q61102	ABCB7_MOUSE	Abcb7	Iron-sulfur clusters transporter ABCB7, mitochondrial	433518	394535	434007	573881	440202	897948	488946	441173	392733	470518	508769	466883	608370	516475	502441	428155	440658	497079	471158	481957	427544	529518	379021	483962	421645	389162	144740	435317	568198	433122	505504	548170
Q9CXJ4	Q9CXJ4	MITOS_MOUSE	Abcb8	Mitochondrial potassium channel ATP-binding subunit	157872		136554	268799	146499	196702	177393	226770	232444	266504	214747	223752	312596	251880	251132	181410	213927	283506	207543	187581	204186	188929	172380	171194	236205	180864		204186	255813	198255	257728	277586
Q9JJ59	Q9JJ59	ABCB9_MOUSE	Abcb9	ABC-type oligopeptide transporter ABCB9	619531	451132	487506	577830	799457		498601	381530	1040000	400311	615750	425781	790851	611878	286149	462881	279742	712786	622061	412274	473027	929417	282688	721487	182808	382310	584690	529759	434324	183015	629814	595021
O35379	O35379	MRP1_MOUSE	Abcc1	Multidrug resistance-associated protein 1	146275		194232				182482	87957.6	87532.8	76616.6	74848.3		82345				64201	76858.7	124957	146608	136028		139879	195011			346667	115341			62280	71178.6
Q8VI47	Q8VI47	MRP2_MOUSE	Abcc2	ATP-binding cassette sub-family C member 2				959128	548646	235135	257155	82982.6	123248	134165	125322	170756	243738	334304	247814	320995	216844	241690		240361						159196	58683.1	130712	176687	124883	105881	135426
B2RX12	B2RX12	MRP3_MOUSE	Abcc3	ATP-binding cassette sub-family C member 3	245201	118461	606063	412230	281718		315251	368151	350704	508378	371121	412551	421899	451097	328201	315428	395160	482613	199626	316956	322909	224484	215348	266398	258342	307438	140171	429731	428419	417803	389767	439612
E9Q236	E9Q236	MRP4_MOUSE	Abcc4	ATP-binding cassette sub-family C member 4	167001		141237	163985	74380.8		141963	87434.5	142854	116655	120742	79617.7	121174	93925	104615	144864	93261.3	106663	134189	107136	150689	156799	148839	135329		87457.3	14587.1	130583	94080	70222.2	116679	116619
P48410	P48410	ABCD1_MOUSE	Abcd1	ATP-binding cassette sub-family D member 1	212465	276287	261780	614610	409732		385786	365149	540195	721453	645537	704793	1030000	869779	856486	937948	785293	982578	253777	393317	349825	426079	327657	300579	350112	629042	148975	705592	784046	688182	814138	782230
P55096	P55096	ABCD3_MOUSE	Abcd3	ATP-binding cassette sub-family D member 3	852583	958163	804834	1620000	1060000	634150	945606	971611	1220000	2540000	2090000	2180000	2830000	2690000	1770000	1830000	2460000	2530000	770523	861944	714781	646659	765078	492906	1150000	2010000		1490000	1570000	2460000	1920000	2130000
O89016	O89016	ABCD4_MOUSE	Abcd4	Lysosomal cobalamin transporter ABCD4				111052	65581.8		67315.2	89544.9	102424	114559	107155	113154	171512	140154	142552	168233	95876.8	153268	70743.9	55241.9	72130.8	69288	68975.3			99106.8	595886	103348	85407.1	86880.8	113506	124560
P61222	P61222	ABCE1_MOUSE	Abce1	ATP-binding cassette sub-family E member 1	140346	76895.8	122578	77610.4	127338		176416	141044	156888	115017	134099	91164.5	112679		116464	174324	108046	152447	217330	123550	116504	217970	393585	255601	252296	161047	3130000	98954.5	144172	94882.4	119925	146258
Q6P542	Q6P542	ABCF1_MOUSE	Abcf1	ATP-binding cassette sub-family F member 1	379804	363157	237427	233084	404839	542763	298222	342323	332011	272870	225058	272743	157798	128584	210225	278187	306453	234165	291234	238033	305987	438202	299518	277787	260263	329880	64198.6	257238	243072	219498	185525	138877
Q99LE6	Q99LE6	ABCF2_MOUSE	Abcf2	ATP-binding cassette sub-family F member 2	205862				540306		317774	166719	210636	178965	119119	226473					191248		297645	289649	285840		198847				107109				113076
Q8K268	Q8K268	ABCF3_MOUSE	Abcf3	ATP-binding cassette sub-family F member 3	360533		150577	282157	357053		257939	340639	323760	338650	276125	378276	265782	217052	234806	361082	301291	191785	361284	233968	254136	214254	244188	249662	476506	317790	44332.7	293757	243770	395829	279818	289964
Q7TMS5	Q7TMS5;Q99P81	ABCG2_MOUSE	Abcg2	Broad substrate specificity ATP-binding cassette transporter ABCG2	366022	437212	440339	869108	489731	343292	304153	536897	717800	1190000	1610000	1260000	1500000	1990000	1250000	1170000	1300000	1290000	344843	363174	424271	345658	389122	472537	600219	978460	162000	1200000	1270000	2190000	1540000	1660000
Q99P81	Q99P81	ABCG3_MOUSE	Abcg3	ATP-binding cassette sub-family G member 3	38309.9		46173.3				34043.9	28249.9	48460.8	64580	52549.3	63731.3	65359	50991.6	57029.3	57400.4	34663.1	47098.7	47679.4	30909.7	38236.9		33333.8			74362.2	541922	52845		39746.6	61360.2	59494.3
Q99PE8	Q99PE8	ABCG5_MOUSE	Abcg5	ATP-binding cassette sub-family G member 5	144636	80415.6	113439	336440	202470		286833	304796	336676	662466	664732	521056	711672	693489	556690	435673	484126	615849	148303	240340	256738	191095	206658	128888	299432	537985	1730000	502915	505521	483810	560469	595124
Q9DBM0	Q9DBM0	ABCG8_MOUSE	Abcg8	ATP-binding cassette sub-family G member 8	67951.7		81224.4	134596	126178	123306	66329.9	110906	91309	301310	341127	281235	369901	371049	309892	265414	210913	241924	45810	116156	64603.7	95107.8	78028.7		110892	199215		217158	223821	249234	219350	254589
Q8K4F5	Q8K4F5	ABHDB_MOUSE	Abhd11	Protein ABHD11	57318.9							47615.8	55516.4					32012.9	56133.2		30378.4	35462.7									526856					28535.5
Q99LR1	Q99LR1	ABD12_MOUSE	Abhd12	Lysophosphatidylserine lipase ABHD12	222259		428587	348134	209494	231646	243148	244085	335613	600873	516150	894652	1000000	812910	631016	514297	472325	627074	260778	270172	224239	295866	259233	400735	280151	565709	97317.2	536066	786834	528697	657521	771774
Q80UX8	Q80UX8	ABHDD_MOUSE	Abhd13	Protein ABHD13	73740.3		55798.2	110051	62121.6		49476.7	71427.9	48161.8	73219.3	90294.8	93570.7	141575	82971.2	102510	62337.6	24258.9	67764.8	101356	104464	88027.4	102027	95161	102628	93915.4	34219.8	12424.5	69658.9	90265.4	72108.5	93166.7	115322
Q8VCR7	Q8VCR7	ABHEB_MOUSE	Abhd14b	Putative protein-lysine deacylase ABHD14B	179460			162009		499438	204165	108630	146775	152044	149540	114357	145170	157833	133701	298722	107675	120292	147882		121945	246798	330571	225192	211478	248877	864423	173398	198441	126978	164623	170360
Q9Z1Q2	Q9Z1Q2	ABHGA_MOUSE	Abhd16a	Phosphatidylserine lipase ABHD16A	200166		202307			139933	211292	213160	221228	212069	220678	237364	287213	217039	218497	187691	108175	242317	237667	226249	266727	258327	235045	221714		137266		226142	255030	108451	207541	264649
Q8VCV1	Q8VCV1	AB17C_MOUSE	Abhd17c	Alpha/beta hydrolase domain-containing protein 17C	28416.1		24630.5	20017.6				28901.9	42905.6	32978.8	36268.4	22729.9	40249.2	64432.7	23526.9	35294.6	35328.6	40801.3	38852.4	46492.8	34680.9		20028.7			59903.7	1490000	29168.2		29374.4	33771.3	48755.7
Q91ZH7	Q91ZH7	ABHD3_MOUSE	Abhd3	Phospholipase ABHD3				148889	89846.7	42942.3	51845.2	103238	250924	253706	366433	386370	634792	509384	491246	574024	567411	828251		61220.8	71557.9		74681.8	27124.2		197401	24810.2	345791	475967	430378	556870	502771
Q8R2Y0	Q8R2Y0	ABHD6_MOUSE	Abhd6	Monoacylglycerol lipase ABHD6	289431	327996	242842	699606	428354	303469	322824	413727	784980	1730000	1660000	1250000	2190000	2150000	1700000	1230000	2000000	2400000	220062	335783	278448	296065	414383	175600	348618	935162	168382	1220000	1710000	1910000	1620000	1500000
Q8CBW3	P62484;Q8CBW3	ABI1_MOUSE	Abi1	Abl interactor 1	342749	387405	219247	180244	322857	553384	312691	309529	345093	348559	368970	426841	313630	309094	381840	512756	256959	271548	321085	245594	228793	345011	399700	216581	335871	411954	1710000	338573	291417	377783	275931	309522
Q5SSL4	Q5SSL4	ABR_MOUSE	Abr	Active breakpoint cluster region-related protein	315706	193260	224480	143581	310111	536840	400833	332113	333325	312075	294085	314535	251364	203320	139675	250791	358770	235615	379126	279683	231482		311630	319719	322296	412875	53341.9	346524		237141	234110	235782
Q4KML4	Q4KML4	ABRAL_MOUSE	Abracl	Costars family protein ABRACL	68928.6			71609.8	115094	170876	110334	109041	148983	60753.7	99177.1	48113.6	83578.3	68233.4	201229	150937	114139	166211	122805	78678.5	80560.9	128005	104844	108992	121568	136386	193962	157160	181927	156102	147957	150163
Q921H8	Q8VCH0;Q921H8	THIKA_MOUSE	Acaa1a	3-ketoacyl-CoA thiolase A, peroxisomal	255981	508266	195885	1160000	356688	570840	252633	261160	447514	1310000	1350000	329261	907318	823115	543299	1400000	627066	870358	514731	527532	423824	255071	315334	371649	259866	1160000	179127	1020000	492211	716725	816836	517846
Q8BWT1	Q8BWT1	THIM_MOUSE	Acaa2	3-ketoacyl-CoA thiolase, mitochondrial	1780000	1550000	1230000	1340000	2050000	2230000	2060000	2230000	2420000	1650000	1950000	1230000	1240000	1270000	1510000	3000000	2330000	1750000	2100000	1320000	1500000	1890000	2010000	2420000	2370000	2100000		1970000	1480000	2320000	1840000	2420000
Q5SWU9	Q5SWU9	ACACA_MOUSE	Acaca	Acetyl-CoA carboxylase 1	587714	503631	521312	483624	489846	633194	637843	749937	711644	570404	615439	541814	478768	444682	481822	615386	736832	525414	642467	583577	584306	628185	646025	572898	629791	590670	2570000	550226	471819	664444	542616	540821
E9Q4Z2	E9Q4Z2	ACACB_MOUSE	Acacb	Acetyl-CoA carboxylase 2							146892	93767.8	119601				87067.6						98802.9				154592							169797
Q80XL6	Q80XL6	ACD11_MOUSE	Acad11	Acyl-CoA dehydrogenase family member 11	200991	197168	172072	569552	411521		283397	355230	425814	670555	559575	578346	950847	835125	781943	342758	728526	748477	151391	197326	169291	735478	380510	147784	204315	571856	216054	446587	604438	532509	537233	638846
Q8JZN5	Q8JZN5	ACAD9_MOUSE	Acad9	Complex I assembly factor ACAD9, mitochondrial	107653	242286		290510	136372		133861	150806	168181	176633	262681	109029	168731	183982	435546	181291	149356	211128	144217	93283.1	88104.5	108305			204782	141611	133474	127674	116932	93939.7	175947	137657
P51174	P51174	ACADL_MOUSE	Acadl	Long-chain specific acyl-CoA dehydrogenase, mitochondrial	146590	96266					160826	85657	133661	243283	238714	134563	170318	191317	296882	247905	155539	205090	181304	120724	114299		168625	135799	257080	157424	986558	200023	193563	191585	201987	193184
P45952	P45952	ACADM_MOUSE	Acadm	Medium-chain specific acyl-CoA dehydrogenase, mitochondrial	222692	261314		250582	263626	427929	366523	261351	254058	447687	335384	259920	281141	328773	445731	815841	315959	319318	263440		140344	298227	321874	265034	264399	422139	136969	292153	189695	241530	348706	321270
Q07417	Q07417	ACADS_MOUSE	Acads	Short-chain specific acyl-CoA dehydrogenase, mitochondrial	86421.6	90031.8	38454.7	65813.8	83734.1		82923.1	61083.6	90898.7	209419	128709	121790	130203	107768	159009	174482	93482	144349	92261.8		75521.7	30607	39463.5		78322.9	129190	117699	131860	47994.5	109718	127028	131305
P50544	P50544	ACADV_MOUSE	Acadvl	Very long-chain specific acyl-CoA dehydrogenase, mitochondrial	607006	587196	445145	877697	740755	759501	611016	741462	842185	1070000	1110000	781980	1090000	1240000	2300000	1100000	946953	1390000	538055	494612	438095	553488	544343	588307	598649	950376	1010000	684114	948174	901239	947998	799840
Q6ZQK5	Q6ZQK5	ACAP2_MOUSE	Acap2	Arf-GAP with coiled-coil, ANK repeat and PH domain-containing protein 2	91837.6						93354.2	89954.5	106945	76256.1	63736.5	51175.8	64060.6	55972.8		64353.3	80479.9	71519.7	79201.3	46378.6	25878.7		92053.6		62001.5	123572	324940	50202	98723.1	53735.3	50854.8	63129.4
Q8QZT1	Q8QZT1	THIL_MOUSE	Acat1	Acetyl-CoA acetyltransferase, mitochondrial	150839	154634	96199	152761	161516	266549	141267	182504	237127	265354	199785	111913	183157	179746	208219	183803	190413	294538	184765	143246	170480	115646	111691	118466	210514	127943		207025	61828.9	112233	225904	167657
Q8BMP6	Q8BMP6	GCP60_MOUSE	Acbd3	Golgi resident protein GCP60	285609	230089	393649	203804	351027	219779	269171	276291	241684	331028	303941	316372	172427	247341	245104	217152	263792	204867	296466	277568	246231	263783	275218	253564	395752	342226	96945.6	298651	202201	303616	262334	210113
Q5XG73	Q5XG73	ACBD5_MOUSE	Acbd5	Acyl-CoA-binding domain-containing protein 5	62564.8		52293.9	141265			77460.6	158727	185076	245396	200604	248970	248774	209925	239404	155264	231085	225267	105200	96770.6	143117	248931	151233		117649	124535		207051	158722	213338	244567	239735
P09470	P09470	ACE_MOUSE	Ace	Angiotensin-converting enzyme	64707.2			96304.6	102813		89420.7	90702.6	194106	271223	310714	250499	582568	549950	929196	573639	310895	544462	29388.7		66348.3		148808		79360	300003		224111	333999	300361	379395	441976
Q8R0I0	Q8R0I0	ACE2_MOUSE	Ace2	Angiotensin-converting enzyme 2	310148	209396	309220	420903	743405	951780	490479	287387	943145	1420000	1510000	1350000	2340000	3200000	3060000	2180000	1710000	2280000	277746	151348	222455	376074			397234	1450000	1440000	1250000	1420000	1570000	1610000	1790000
Q9JIX8	Q9JIX8	ACINU_MOUSE	Acin1	Apoptotic chromatin condensation inducer in the nucleus	1090000	1220000	1270000	932713	1070000	550392	1110000	1410000	933065	689349	894865	879643	443478	450947	249910	544426	942492	377770	1080000	1270000	1560000	855372	1290000	560561	998816	431825	745921	1470000	297060	1050000	461017	281484
Q91V92	Q91V92	ACLY_MOUSE	Acly	ATP-citrate synthase	526957	487290	507442	317962	440929	568703	456365	504421	395537	327380	404835	339370	239553	212922	210218	397757	357859	305123	627759	525501	490005	664902	674646	563125	633863	424649	367875	422280	337970	484461	320901	345920
A2AKK5	A2AKK5	ACNT1_MOUSE	Acnat1	Acyl-coenzyme A amino acid N-acyltransferase 1	49187.3			96462.5				58645	70770	97633.3	109179	47641.1	108895	89142.9	89740.8	101451	66475	78970.8	55623.6	69073.1	68736.6					39340.5	32301.6	95711.2		49959.8	78270.6	71643.9
P28271	P28271	ACOHC_MOUSE	Aco1	Cytoplasmic aconitate hydratase	115866								79970.7	106129	108367	79269	137312	107472	137477	133226	93569	119565	76008.1				98798.9			52423.7	3470000	99088.1		104948	109436	114045
Q99KI0	Q99KI0	ACON_MOUSE	Aco2	Aconitate hydratase, mitochondrial	615758	555803	656601	537778	551616	982684	693425	387406	607123	1030000	872845	524027	962765	806903	1110000	1280000	616814	876139	717668	426476	463638	635107	598423	805630	885390	936184	64200	755344	595265	816763	885763	937554
Q32MW3;Q9R0X4	Q9R0X4;Q32MW3	ACO10_MOUSE;ACOT9_MOUSE	Acot10;Acot9	Acyl-coenzyme A thioesterase 10, mitochondrial	20357.8						13302.4	19165.9	36639.6	41751.3	33467.1	17176.8	28691	17474	50574.8	33782.8	25920.5	30942.1					33022.1			58272.9	298105	21740.6			37970.3	33107.2
Q8VHQ9	Q8VHQ9	ACO11_MOUSE	Acot11	Acyl-coenzyme A thioesterase 11				84766.3	106452		127665	131203	123785	102286	126077	112440	117187	114522	120987	224449	203847	155705	71435.6	66701.4	70978.8	388463	123613	149904	102718	88286.4	473987	136253	63982.6	151213	111283	95231.4
Q8BWN8	Q8BWN8	ACOT4_MOUSE	Acot4	Peroxisomal succinyl-coenzyme A thioesterase										230154	212121		193110	189852	161806	94552.8	126556	150804									149827	154907		291609	119152	106506
P58137	P58137	ACOT8_MOUSE	Acot8	Acyl-coenzyme A thioesterase 8	62394.9	149965		265250			18859.8	19290	48750.9	132117	224720		183274	148556	209292		50388.8	149907	76015.3	151795	76511.9						310064	188180		74152.7	128311	22666.9
Q9R0H0	Q9R0H0	ACOX1_MOUSE	Acox1	Peroxisomal acyl-coenzyme A oxidase 1	130537	324884	146281	791973	168893	176853	219717	159982	263197	693326	987534	151121	759481	800965	656016	551457	398897	863396	132183	234072	153062	152942	169412	116092	163805	145893	503589	578682	182806	361486	496498	287976
Q9EPL9	Q9EPL9	ACOX3_MOUSE	Acox3	Peroxisomal acyl-coenzyme A oxidase 3	55903.8	94842		107627			69850	25753	61540.9	89916.9	106091	38527.1	113054	136708	108613	102484	62027.5	119677	56259.1	52180.5	89021.9	22633.8	17251.6			69158.7		111087	56103.4		92512	38666.5
Q9D358	Q9D358	PPAC_MOUSE	Acp1	Low molecular weight phosphotyrosine protein phosphatase	147861	104259		138820	238634	306876	253420	118788	137915	192549	186859		213742	254954		285778	141124	250283	189500	346253	104527		124330	200277		242305		147647	333221		189398	170163
P24638	P24638	PPAL_MOUSE	Acp2	Lysosomal acid phosphatase			143132	92845				52084.5	61680.7	59585.3	89740.3	44879.5	81502.8	72336.7	93654.8	77186.1	66582	95507.7	27463.4	38757.2	44994.7		78938	35502.8			130256	75813.9	51565.4	75046.1	98001.6	109234
Q8CE08	Q8CE08	PPAP_MOUSE	Acp3	Prostatic acid phosphatase	57539.5	91958.7	66915.5	43105.2	40636.5		46135.8	46450.2	39209.5		29224.6		41768.8		48554			37371.1	64029.4	67580.5	63632		44794.2	54525.6			63307.3
Q8BP40	Q8BP40	PPA6_MOUSE	Acp6	Lysophosphatidic acid phosphatase type 6							3640000	1320000	1250000	2630000	2450000	2850000	2810000	4140000	3460000	4280000	3810000	4520000	2280000	2750000					5820000	1360000	2110000	3780000			3410000	4240000
Q8VCW8	Q8VCW8	ACSF2_MOUSE	Acsf2	Medium-chain acyl-CoA ligase ACSF2, mitochondrial	311257	352582	306055		336507	491104	289161	282653	310853	435328	290592	435719	317443	365186	298640	868537	481138	397444	412061	226900	234161	238957	281541	437399	310862	698391	447374	333956	265410	298356	316615	488045
P41216	P41216	ACSL1_MOUSE	Acsl1	Long-chain-fatty-acid--CoA ligase 1	463253	427142	394371	572469	436770	464232	476433	540636	567224	767089	808413	619246	942628	813935	879625	688533	640890	1010000	578590	434482	426149	433776	371079	487564	432011	493705	124478	437205	544759	506129	791574	834387
Q9CZW4	Q9CZW4;Q9QUJ7	ACSL3_MOUSE	Acsl3	Fatty acid CoA ligase Acsl3	256003	408673	265271	363808	266606	262524	401184	347074	237364	361155	225655	340999	252386	309252	184005	261861	270370	232521	367339	319552	390321	287331	344352	381006	291010	235388	1790000	277345	234584	364335	239209	284154
Q8JZR0	Q8JZR0	ACSL5_MOUSE	Acsl5	Long-chain-fatty-acid--CoA ligase 5	856304	1130000	725215	2370000	1290000	1300000	972678	1110000	3040000	7560000	6170000	8970000	15200000	12300000	15000000	9690000	7360000	12700000	889581	972251	951577	792727	971447	880232	1490000	5610000	362000	6070000	7730000	6790000	7580000	8270000
Q91WC3	Q91WC3	ACSL6_MOUSE	Acsl6	Long-chain-fatty-acid--CoA ligase 6	691621	1220000	653411	2240000	925062	1060000	812054	1410000	2130000	4470000	4630000	5050000	5450000	7250000	9820000	7500000	3390000	3950000	1340000	750033	1250000	877445	883502	853357	951457	2400000	194000	3490000	6330000	3460000	4630000	5940000
Q99NB1	Q99NB1	ACS2L_MOUSE	Acss1	Acetyl-coenzyme A synthetase 2-like, mitochondrial	62185.5			78300.1		100186		92741	86783.5	68976.6		90616.7	74945	66122.4	79149.6	162331	94600.3	93944.7			53653.4	94963.8	59558.5	51381.1	67327.5	146830	49858.3	52070.8		54788.8	51793.6	68004.5
P68134	P62737;P68033;P68134	ACTS_MOUSE	Acta1	Actin, alpha skeletal muscle	940674	776835	777231	561005		480507	325999	319096	1010000	123890	1470000		177110		1020000		117763	147177	426763	429358	441373	663041	708118	1240000			10400000	173958	127967	61442.5	83722.9	1310000
P60710;P63260	P60710;P63260	ACTB_MOUSE;ACTG_MOUSE	Actb;Actg1	Actin, cytoplasmic 1	56300000	99700000	44400000	78300000	46700000	62900000	37200000	50300000	67700000	57600000	92200000	48500000	61900000	102000000	103000000	58700000	44900000	51700000	50000000	50500000	38300000	58000000	57100000	59800000	53300000	47000000	240000	46700000	46400000	59800000	46600000	43000000
Q8BFZ3	Q8BFZ3	ACTBL_MOUSE	Actbl2	Beta-actin-like protein 2	4460000	7030000	6200000	11400000	3740000	4190000	2600000	3620000	4770000	4380000	5670000	3700000	4480000	6770000	5320000	3870000	3160000	3590000	3700000	4470000	2740000	2720000	3170000	4340000	5220000	4820000	148000	3010000	3660000	3410000	2660000	2670000
P63268	P62737;P63268;P68033;P68134	ACTH_MOUSE	Actg2	Actin, gamma-enteric smooth muscle	9820000	9660000	7810000	6160000	3670000	4050000	3730000	4440000	10700000	3030000	2880000	1930000	1850000	1530000	3460000	1160000	993698	1690000	5840000	7420000	4530000	7500000	6330000	6930000	3550000	2970000		3970000	1710000	1900000	1250000	1060000
Q9Z2N8	Q9Z2N8	ACL6A_MOUSE	Actl6a	Actin-like protein 6A	177442	317579	180384	106263	242262	88182.8	165140	123343	122233	143652	213282	91559.6	102388	98584.1	123471	85676.9	98802.2	79093.8	158626	184666	147592	130827	145232	138336	226646	75839		121457	62631.4	98094.5	85926.2	39338.5
Q7TPR4	Q7TPR4	ACTN1_MOUSE	Actn1	Alpha-actinin-1	886431	1010000	621280	344671	560833	798435	641147	604272	1110000	440823	645270	338447	266129	288286	473721	417969	408617	323843	696935	688438	634756	684552	826279	512013	655739	453675	378263	604563	350920	463709	387540	358343
P57780	P57780	ACTN4_MOUSE	Actn4	Alpha-actinin-4	1970000	2620000	1530000	1460000	1570000	1690000	1540000	1510000	1830000	1940000	3030000	1970000	1580000	2070000	2870000	2920000	2380000	2020000	1570000	1460000	1430000	1650000	1720000	1340000	2270000	2450000	1640000	2580000	2000000	2370000	2290000	2180000
P61164;Q8R5C5	P61164;Q8R5C5	ACTY_MOUSE;ACTZ_MOUSE	Actr1a;Actr1b	Alpha-centractin									30923.8	21199.8	46138.8		31923.1	41914.4	107908	54841.4	25313	44852.9									264685				39400.4	45365.3
P61161	P61161	ARP2_MOUSE	Actr2	Actin-related protein 2	174861	113965			251772			113567	103852	144465	147424	141359	158464	143112	228501		99997.2	153997	189105	250745	94372.4			145249		146420	426548	103076	337518	204662	101690	149589
Q99JY9	Q99JY9	ARP3_MOUSE	Actr3	Actin-related protein 3	351165	640754	303813	265045	423235	223320	380953	258787	269517	321533	423259	301798	299592	319634	455880	209551	350157	376743	376881	394141	290186	305327	209912	162100	383891	543085		376811	471274	490554	335918	355841
O35598	O35598	ADA10_MOUSE	Adam10	Disintegrin and metalloproteinase domain-containing protein 10	566228	471498	550043	704486	654773	732027	679858	684639	734214	936605	832721	922539	962299	946599	695159	777078	737745	981653	639720	617605	603620	611572	565450	532011	690586	690551	127870	693192	971332	644667	885550	865558
Q99MU3	Q99MU3	DSRAD_MOUSE	Adar	Double-stranded RNA-specific adenosine deaminase	89263.9		99730.4	45732.3	86088.7		122248	82871.7	92965.7	93914.9	66115.5	102895	62202.3	65550.1	42437.1	32030	87434.4	42684.1	75401.8	99546.9	117034		58338		161892	168005	64519.6	113441		65090.1	50023.3	35112.7
Q9D0L4	Q9D0L4	ADCK1_MOUSE	Adck1	AarF domain-containing protein kinase 1	46356.5			41978.9	56159.8		55864.2	42732	72029.8	64407.4	56377.5		76918.6	53553.7	54619.4		53804	39565.3	55464.3	38072.1	42556		40926.1				377454	44970.3	38385.1	19543.4	51290.6	51321.2
Q80V03	Q80V03	ADCK5_MOUSE	Adck5	Uncharacterized aarF domain-containing protein kinase 5	104402	125634	96212.2	246567	138368		121219	126195	175532	301623	276063	229393	323082	329498	293808	215426	244106	408770	99187	110586	159774	136489	87684.3	148120	141331	127953	155408	253605	290871	203654	333442	337643
Q01341	Q01341	ADCY6_MOUSE	Adcy6	Adenylate cyclase type 6					94768		105368	96812.2	75375.3	79562.3	85999	90890.8	148912	93224.6			88034.3	75718	117919	69204.2	85895.3		75208		62927.7	55009	159478	74068.2	60167.5		85642.9	95567.1
Q9QYC0	Q9QYC0	ADDA_MOUSE	Add1	Alpha-adducin	420449	347910	318587	177283	346265	392682	373158	536772	456490	356762	492960	434686	186864	209525	158763	414654	492028	232293	383061	314659	402407	401814	506445	249681	662181	439274	513693	443797	225697	403871	254073	217232
Q9QYB5	Q9QYB5	ADDG_MOUSE	Add3	Gamma-adducin	400944	520892	334309	320927	427866	353956	353291	447653	364877	332944	435889	393948	221034	246352	281539	340466	405835	263658	337997	332137	353674	344724	342204	330593	456926	301236	325703	393672	247266	321424	264518	222295
G3UZ78	G3UZ78	ADGB_MOUSE	Adgb	Androglobin	1310000	1440000	1430000	1310000	1520000	799799	1530000	1820000	1390000	1320000	1160000	1420000	851386	1010000	944025	810583	1190000	807537	1410000	1770000	1750000	1240000	1230000	689667	2750000	1280000	145000	1520000	1190000	1550000	980108	828241
Q9Z0M6	Q9Z0M6	AGRE5_MOUSE	Adgre5	Adhesion G protein-coupled receptor E5	402366	801328	308920	381503	471495	436748	370345	336537	433406	420745	369413	302804	365931	484370	303052	305442	219493	348275	414600	335507	439536	513890	490784	340141	419209	362361		373167	387097	275924	477061	370986
Q8R0T6	Q8R0T6	AGRG3_MOUSE	Adgrg3	Adhesion G protein-coupled receptor G3	25005.4							44263.5	33679.8		22392.1				27069.3				27049		38074.9		48196.3				1690000
Q8BM96	Q8BM96	AGRG7_MOUSE	Adgrg7	Adhesion G-protein coupled receptor G7	513584	628398	555104	1110000	767799	484911	724131	825451	949533	1230000	1240000	1070000	1150000	1020000	1060000	909012	1020000	991984	666916	628942	728932	413483	522666	455640	935909	1330000	102228	1240000	1540000	1610000	1550000	1350000
P00329	P00329	ADH1_MOUSE	Adh1	Alcohol dehydrogenase 1	937203	1650000	1110000	827341	1260000	1480000	1420000	935178	744659	136135	158867	67067	161888	107867	215173	235850	122775	183759	135182			182736	92296.3	147142	81099	125602	175365	122221	138446		130669	138068
P28474	P28474	ADHX_MOUSE	Adh5	Alcohol dehydrogenase class-3	958788	1060000	1350000	1330000	1160000	914896	1020000	1110000	728535	135672	154310	121882	130867	128092	115790	171721	109488	119940	154586	120480	112698	199408	151343	252660	151212	186443	133233	148313		147089	164079	175910
Q60994	Q60994	ADIPO_MOUSE	Adipoq	Adiponectin	203300	318145		128085	152123			123844	92291.4	108220	124011	72972.4	185912	161552	247784			142074	101933	168429	132336		126956				76614.9	79269	198401	135763	128685	119549
P55264	P55264	ADK_MOUSE	Adk	Adenosine kinase	19584.7		30615.6			33989.2	48169.9			59933.2	62005.5	23214.2		50794.4			26830.6	39400.9	45023.8				24410.6		29948.7	26993.5	87567.8			29107.3	53116.1	56754.8
Q9Z103	Q9Z103	ADNP_MOUSE	Adnp	Activity-dependent neuroprotector homeobox protein	139968		188301		333419		146422	167962	119980	76322.9	108684	94119.8	111697	107990			89037.7	95993.7	84948.3	110394	159841	64474.4	124621		129864	114676		97939.2		124956	91854.9	80903.8
Q8VDL4	Q8VDL4	ADPGK_MOUSE	Adpgk	ADP-dependent glucokinase	389583	419889	505229	434317	447577	384996	411278	346922	345661	332910	320599	248304	346702	325767	214931	260799	263703	264263	530824	410252	403112	662573	513524	595482	288820	402939	2770000	359169	338360	275888	337139	307247
Q3UYH7	Q3UYH7	ARBK2_MOUSE	Adrbk2	Beta-adrenergic receptor kinase 2	247536	369714		434646	124667	100237	82478.6	84578.8	89826.2	138763	146674	167399	242092	184013	207037		134041	178696	242477	149050	125688					356696	4490000	133469	207472	303438	119154	166457
Q9JKV1	Q9JKV1	ADRM1_MOUSE	Adrm1	Proteasomal ubiquitin receptor ADRM1	34052.9	46686.3	18838.1		31244.5	32973.4	30383	40917.4	37496.3	33729.7	48639.7	38954.9	14256.2	17266	11943.5	45177.5	52967.8	13445.5	22448.7	19221.4	23194	26217.3	46310.7		17017.2	20237.9		34240.7		35761.2	17766.3	15854.5
P46664	P46664	PURA2_MOUSE	Adss2	Adenylosuccinate synthetase isozyme 2	74763.3	60185.8	61806.9		111388	152436	100318	79135.4	92748	83100.6	106143	59822.8	93046.9	91862.9	113229	103119	96256.6	97321	98877.6	88719.6	100174		103024	84737.7	88049.2	90273.2	255799	115372	107185	115477	94071.7	75956.4
Q640N1	Q640N1	AEBP1_MOUSE	Aebp1	Adipocyte enhancer-binding protein 1	127135		65552.5		105564	129686	134635	135137	145439	138410	85071.5	67021.8	95814.4	79082.1	90747.3	106473	81909.7	78002.4	135323	72382.3	145384	175885	196743	78853.3	50100.7		62672.3	69531.6		65927.5	82695.9	60888.9
Q9QZQ1	Q9QZQ1	AFAD_MOUSE	Afdn	Afadin	381491	369529	492171	327778	334142		403476	518797	434706	223936	351995	419885	164751	191394		532377	566105	158390	365184	452873	429889	312513	401963		495063	274956	296989	491856	309687	396709	225059	192558
Q3V384	Q3V384	AFG1L_MOUSE	Afg1l	AFG1-like ATPase	145003		108764	151707	174000	177946	137091	148299	208889	196932	172638	193645	187398	161084	227402	356360	191109	210131	146481		93854.8	115719	111738	94446.4	93861.7	225527	91575	158873	165858	151319	146448	156912
Q920A7	Q920A7	AFG31_MOUSE	Afg3l1	AFG3-like protein 1	283074	333546	270534	335188	270178		284447	311277	318404	341803	330080	320620	364990	278867	286777	268363	214764	286879	318951	305481	340648		333918	279736	288325	274986	202771	318898	293296	294249	311472	339676
Q8JZQ2	Q8JZQ2	AFG32_MOUSE	Afg3l2	AFG3-like protein 2	907026	790364	856568	1260000	1040000	670751	1020000	1100000	1150000	1450000	1320000	1260000	1780000	1430000	1180000	1140000	1170000	1420000	1020000	978758	973233	920282	848826	859722	1050000	944922	56987.8	1210000	1270000	1220000	1400000	1640000
Q9ESW4	Q9ESW4	AGK_MOUSE	Agk	Acylglycerol kinase, mitochondrial	411064	296177	406295	445880	366901	396252	493106	323117	327690	447945	463597	265413	429782	414199	447708	225289	244651	455355	442937	417216	399655	415134	368760	456265	316063	292682		294961	329724	295363	412465	358152
Q8BS35	Q8BS35	ALKMO_MOUSE	Agmo	Alkylglycerol monooxygenase	61270.5	45405.9	30283	280899	123935	113501	104129	170565	223667	360264	401870	440271	832733	651192	750965	534937	489874	755740	57429.4	44876.6	72438.8	51244.9	61094.9		100956	110744	922755	280125	377040	376465	545019	595826
Q8CJG0	Q8CJG0	AGO2_MOUSE	Ago2	Protein argonaute-2	50237.2		24418.8		45221.4		64057.4	38502.2	55690.2	35606.5	42589.4	31233.3	42289.9	54105.2	37072.7	51621.2	47216	62518.2	37500.3		39481.3	73087.6	78275.2				303925	50346.5		43536.7	34607.7	32612.3
O35083	O35083	PLCA_MOUSE	Agpat1	1-acyl-sn-glycerol-3-phosphate acyltransferase alpha	164344	115560	217207	314938	170662	121755	189979	179056	309527	577701	414335	411524	667120	582383	511622	395231	433535	651356	204320	163192	262864	144020	243366	226254	192908	342086	104837	426194	488457	484725	642434	676838
Q8K3K7	Q8K3K7	PLCB_MOUSE	Agpat2	1-acyl-sn-glycerol-3-phosphate acyltransferase beta	247400	207688	171492	731172	399200	184985	302885	444730	681213	1360000	1270000	1180000	1900000	1890000	1200000	1160000	1390000	1990000	232180	245345	257229	211968	285917	192373	446489	904512	9381.37	994245	1220000	1440000	1540000	1570000
Q9D517	Q9D517	PLCC_MOUSE	Agpat3	1-acyl-sn-glycerol-3-phosphate acyltransferase gamma	300223	198965	294500	330141	215437		281095	271707	306483	231563	321116	241204	356033	237148	317620	288976	219719	335832	323391	241967	255424	387282	294357	309132	190864	190557	1000000	209205	348836	201805	304004	297439
Q8K4X7	Q8K4X7	PLCD_MOUSE	Agpat4	1-acyl-sn-glycerol-3-phosphate acyltransferase delta			1190000		232009		156680	111538	78029.1	132055	145492	259974	69811	98919.2	68733.9		82920.3	84112.9	113998	343586	127491					177788	138749	104567	240640	141061	97376.7	87984.7
Q9D1E8	Q9D1E8	PLCE_MOUSE	Agpat5	1-acyl-sn-glycerol-3-phosphate acyltransferase epsilon	150841	135553	132176	204631	124888		142774	145337	124706	172138	141035	129480	122008	111171	96685.2	134317	123250	126805	150488	174176	152034				263046	132016	243945	127895	162180	165822	144004	148268
Q8C0I1	Q8C0I1	ADAS_MOUSE	Agps	Alkyldihydroxyacetonephosphate synthase, peroxisomal	76392.4						91369.2	56052.7	79642	79889.3	83046.2		112969	91578.8	132561		50056.4	74823.2	82741.3		62455.5		75335				11524.4	95140.2		47268.1	79397.9
O88312	O88312	AGR2_MOUSE	Agr2	Anterior gradient protein 2 homolog	5890000	12300000	8340000	12700000	6980000	4170000	6360000	8230000	5910000	5760000	10700000	3860000	5890000	4740000	4310000	2730000	4340000	5430000	13800000	13200000	9300000	5300000	6300000	7000000	7800000	5970000	816000	7030000	3370000	6280000	5730000	4100000
A2ASQ1	A2ASQ1	AGRIN_MOUSE	Agrn	Agrin	362575	241838	352989	356521	277315	143231	325076	337570	361951	313129	291584	237871	299448	194079	162606	210617	213691	206802	310475	269479	376514	325599	292340	268218	231897	213195	132620	256556	285088	170798	245582	218993
Q8CJF7	Q8CJF7	ELYS_MOUSE	Ahctf1	Protein ELYS	164991	128549	175126	95331.2	134545	39086.4	154739	182630	150826	122787	117579	103981	79924.1	44942.6		100218	131149	54082.1	142078	167672	208211	132339	158299	66471.2	151357	131606	433867	199281	35860.8	133802	75264.7	60853.4
P50247	P50247	SAHH_MOUSE	Ahcy	Adenosylhomocysteinase	399715	254121	434517	370973	336413	550373	500628	168813	217553	296704	340433	148531	360728	336105	393298	267622	119233	262258	528252	375326	238408	386845	417827	554220	950436	381084		207578	317462	234571	312391	319860
Q68FL4	Q68FL4	SAHH3_MOUSE	Ahcyl2	Putative adenosylhomocysteinase 3	600294	229887		172705	125050	415140		103284	163168	185694	343921	100264	443474	797018	866794	212159	128182	704830	206726	65160.6		115093	272052	164031	120203	321703	4760000	163719	330221	163305	305936	294981
Q6PAL7	Q6PAL7	AHDC1_MOUSE	Ahdc1	Transcription factor Gibbin	22759.1							36446.2	45768.8	26245.1	19739.8	29477.6	25844.7				26948.7	21994.7	20751.4		30483.6				57220.7			28857.3			19530.2
Q8BK64	Q8BK64	AHSA1_MOUSE	Ahsa1	Activator of 90 kDa heat shock protein ATPase homolog 1	189879		177280	131518	260963	592376	233798	198300	262724	196842	194006	173227	166815	172666	223639	236238	259453	243503	213296	209817	165521	184560	204891	219945	350084	349935	517054	304727	237935	226671	237910	219419
Q9Z0X1	Q9Z0X1	AIFM1_MOUSE	Aifm1	Apoptosis-inducing factor 1, mitochondrial	1690000	1760000	1680000	2470000	1920000	1010000	1760000	1780000	1550000	2140000	2030000	1930000	2170000	1990000	1160000	1560000	1900000	1680000	1700000	1860000	1750000	1570000	1420000	1660000	1750000	1310000	3110000	1800000	1900000	2050000	1760000	1850000
Q8BUE4	Q8BUE4	FSP1_MOUSE	Aifm2	Ferroptosis suppressor protein 1	127302	116844	86641.8	105403	120803		90032.8	101857	103061	131802	163873	117472	114617	131494	113568	98037	111034	122855	89965.1	75921.2	74795.4	76617.4	86838.9			95802.8	187002	72577.1	78832.6		116866	101907
P31230	P31230	AIMP1_MOUSE	Aimp1	Aminoacyl tRNA synthase complex-interacting multifunctional protein 1	641124	606819	639421	456257	579720	535286	653584	726438	643749	489910	510184	567810	305369	286539	385778	617836	631313	316661	568575	464358	460676	512596	672640	372492	611784	412430	121747	575077	210020	623558	286326	268230
Q8R010	Q8R010	AIMP2_MOUSE	Aimp2	Aminoacyl tRNA synthase complex-interacting multifunctional protein 2	77178.2	67518.8	94640.6	49881.4	74971.1	175761	84759.9	113142	82273.3	67139.3	109041	125635	98361	110603		171209	116641	58979.7	97391.1	97222.2	105155	179206	124734	182543	104463	116955	218082	105751		125598	79762.5	92182.8
O08915	O08915	AIP_MOUSE	Aip	AH receptor-interacting protein						257759	196610	221046	278835	202294	212342	97709.7	179535	138065	245964	159916	234200	134519	206821	135614	221678		265343		132399	248558	219217	270055		193753	234465	88815.6
Q9WTP6	Q9WTP6	KAD2_MOUSE	Ak2	Adenylate kinase 2, mitochondrial	173184	312492	219878	246662	253177	490209	377569	331654	281858	399495	471281	263162	357330	497084	520661	386490	270546	331012	249427	245352	226005	395495	365232	382567	518164	392279	554529	337313	489022	666852	406024	532425
Q9WTP7	Q9WTP7	KAD3_MOUSE	Ak3	GTP:AMP phosphotransferase AK3, mitochondrial	174608					373493	243548	167258	232546	205286	181617	229681	214383	227004	226094	303092	252279	204625	193187		285321					280920		282369		250000	201685	193397
O08715	O08715	AKAP1_MOUSE	Akap1	A-kinase anchor protein 1, mitochondrial	100333	50631.7	176809	127222	72319	121463	152079	165228	130468	123170	140604	118189	76021.2	43738	12496.4	108950	146760	46121.8	124523	155033	179190		179499		246348		332214	178517	85967.1	207198	108302	77397.9
Q9WTQ5	Q9WTQ5	AKA12_MOUSE	Akap12	A-kinase anchor protein 12	347839	262525	234277		179596	165467	288718	231532	213758	101944	148569	68400.7	61543.2	39069.7	67204.9		87380.1	62240.3	188186	179613	283129	283918	404873	163435	269961		584974	193987	18833.4	169331	64324.1	67104.4
E9Q394	E9Q394	AKP13_MOUSE	Akap13	A-kinase anchor protein 13	150760	145167	194432	194961	186214		192888	183656	209932	234888	227177	280438	194270	189059	166669	254124	288011	193430	147005	198346	187402	166625	176409	95210.8	292887	190866	116120	332122	202535	304149	202607	210681
O54931	O54931	AKAP2_MOUSE	Akap2	A-kinase anchor protein 2	103956	40295.4			65058.4		89154.6	68626.5	107905	69405.9	82407.7	55107.1		85026.2			75585.9	76268.3	43214.9		80597.5		73801.1				70472.3	93507.1	59399.6	94051.5	55698.3	57889.2
O55074;Q7TN79	O55074;Q7TN79	AKA7A_MOUSE;AKA7G_MOUSE	Akap7	A-kinase anchor protein 7 isoform alpha	86150.1	64324.8	87618.1	121763	85988.8		69185	77018.3	94796	125546	129430	110980	144410	93515.3	143872		123962	84562.8	83650.1	60116.5			34844.5	53301	89410.6	100728	484242	112934		140969	142328	143516
Q9DBR0	Q9DBR0	AKAP8_MOUSE	Akap8	A-kinase anchor protein 8	86214	152676	117730	71661.7	79272.9	70303.3	108492	119466	102989	67858.1	76016.3	64767.6	41524.3	22591.8			84142.8	36370.6	73444.8	111262	119695	124024	135365	66908.7	76156.7	34879.1	102471	70751.5		43144.7	40844.8	36812.9
Q70FJ1	Q70FJ1	AKAP9_MOUSE	Akap9	A-kinase anchor protein 9	281461	205276	378731	233202	236595		322379	306466	263029	243096	268082	292195	181178	179474	134495	286726	296287	156327	301883	306080	316480	278585	306514	234209	366136	271345	52371.7	353389	270150	311766	198630	205293
Q9JII6	Q9JII6	AK1A1_MOUSE	Akr1a1	Aldo-keto reductase family 1 member A1			126250			445553		147846		344922	267336		360536	357735	301351		160552	328388	318031						202160	261517		383818	205130	163546	248362	243148
P45376	P45376	ALDR_MOUSE	Akr1b1	Aldo-keto reductase family 1 member B1	139810	71285.8	80794.6	121615			143645	68613.6	91047.3	112335	110714		116215	93717	126594	180563	63805.9	76885.1	166773	111900	129786	121182	129962	115958	136398	112500	274890	124879		95346.1	87263	150249
Q8VC28	Q8VC28	AK1CD_MOUSE	Akr1c13	Aldo-keto reductase family 1 member C13	95262.6	103148		89361.7	84352.7		146295	184818	102890	260446	279684	122455	184965	218391	169515		164865	263218	134076	75402.2	82052.8		112398	128494	144024	127114	422483	128398	110505	199496	228736	309838
P70694	P70694	DHB5_MOUSE	Akr1c6	Estradiol 17 beta-dehydrogenase 5	90604	129747				139706	118143	128958	77868	48294.6	63015		88379.6		134444		38325.6	43261.7	168976				147951	164132			64696.5			143038
Q9D1F4	Q9D1F4	AKTS1_MOUSE	Akt1s1	Proline-rich AKT1 substrate 1							68826.3	49816.7	60982.5		40515.1	22558.6					50395.7		65715.6	54868.7	60451.6					38154.5	53037.9	78936.9				23011.5
P07724	P07724	ALBU_MOUSE	Alb	Albumin	2780000	6440000	2870000	2560000	4080000	4460000	5970000	2770000	3480000	2110000	2920000	1240000	2590000	4980000	3070000	4320000	1760000	2510000	3160000	1950000	2010000	3470000	1960000	3390000	4470000	1610000	171000	2520000	2380000	2150000	2850000	2460000
Q61490	Q61490	CD166_MOUSE	Alcam	CD166 antigen	323839	266730	315654	356176	322253	326466	375567	371726	362920	292289	290974	251950	281866	267160	266184	180389	207960	273248	402260	342636	362262	318138	326916	419946	335927	222001	101225	297021	296872	226560	283289	267687
Q571I9	Q571I9	A16A1_MOUSE	Aldh16a1	Aldehyde dehydrogenase family 16 member A1	198724	145013	166279	254546	284158	359201	222523	250965	279775	261641	318597	256389	350528	259306	307353	387765	322154	388055	228463	176991	194174	220378	223454	266187	334545	328688	1080000	283072	243065	323413	285557	331547
Q9Z110	Q9Z110	P5CS_MOUSE	Aldh18a1	Delta-1-pyrroline-5-carboxylate synthase	555709	572966	248880	365202	985794	1240000	480847	625278	714266	561794	583183	352889	380301	516379	1070000	870090	556261	693116	616003	449984	341965	491050	430947	639338	424910	665937		364183	375352	304228	382500	441007
P24549	P24549	AL1A1_MOUSE	Aldh1a1	Aldehyde dehydrogenase 1A1	218012	204643	152882	73030.8	172816	390803	192087	114101	210976	468079	423320	179573	352723	498203	421619	375385	193773	347586	240430	101930	145774	118518	155261	121987	190916	288881	188116	202788	152005	302819	313846	390606
O35945	O35945	AL1A7_MOUSE	Aldh1a7	Aldehyde dehydrogenase, cytosolic 1									51645.7	54282.4	43884.7		82077.9	63867.3	80081			59121								70040.4	107650				30622
Q9CZS1	Q9CZS1	AL1B1_MOUSE	Aldh1b1	Aldehyde dehydrogenase X, mitochondrial	2170000	2780000	1870000	2260000	2410000	3900000	2310000	2280000	2610000	3190000	3300000	1830000	2580000	2380000	4570000	3030000	2250000	3900000	567723	560368	562502	816871	701220	623707	672311	3600000	62900	1530000	2280000	2030000	3010000	2970000
Q8R0Y6	Q8R0Y6	AL1L1_MOUSE	Aldh1l1	Cytosolic 10-formyltetrahydrofolate dehydrogenase	232078	372645	294102	323212	448670	355717	468855	504621	491148	795301	965412	722949	868388	928369	908573	1330000	1010000	995899	357325	281517	311900	375667	335938	261019	496591	732679	81519.7	928707	673434	827899	934211	789198
P47738	P47738	ALDH2_MOUSE	Aldh2	Aldehyde dehydrogenase, mitochondrial	2330000	2100000	1590000	1430000	1470000	2680000	1740000	1500000	1860000	2690000	2240000	1060000	1840000	1650000	2500000	1960000	1400000	2330000	1070000	1200000	985302	849249	801389	942986	1290000	2050000	152000	1580000	1250000	1340000	2010000	1800000
P47740	P47740	AL3A2_MOUSE	Aldh3a2	Aldehyde dehydrogenase family 3 member A2	1430000	1310000	1600000	1890000	1510000	1290000	1650000	1550000	1950000	2740000	2120000	2260000	3620000	3070000	3370000	2230000	2500000	3400000	1780000	1560000	1570000	1530000	1510000	1780000	1510000	2460000	96300	1710000	2430000	2520000	2670000	2580000
Q80VQ0	Q80VQ0	AL3B1_MOUSE	Aldh3b1	Aldehyde dehydrogenase family 3 member B1	165946		151517	133185	331626		303651	109786	185443	226196	250199	260506	369082	365849	335975	364908	242171	320570	139821	147986	200020		195925	317964	92891.7	227986	53567.2	301673	295180	218224	299443	292520
Q9JLJ2	Q9JLJ2	AL9A1_MOUSE	Aldh9a1	4-trimethylaminobutyraldehyde dehydrogenase	300785	240795	308848	339217	314347	388136	317000	237854	220743	539398	585851	302491	547949	715672	737927	484495	186903	545911	370031	248243	273911	119469	270757	292062	683167	530336	486186	354319	449641	486369	587067	574965
P05064	P05064	ALDOA_MOUSE	Aldoa	Fructose-bisphosphate aldolase A	486833	588419	585289	327691	564846	949442	624125	201688	361928	557019	652619	380133	437366	554155	409663	414127	213030	332743	502945	318465	304331	696979	475533	546423	654615	611228	128000	392366	404112	514297	575786	480316
Q91Y97	Q91Y97	ALDOB_MOUSE	Aldob	Fructose-bisphosphate aldolase B	151969	176332	147599	225568	220889	372980	229113	137197	187626	495909	646194	271671	621068	661322	1160000	482514	248431	551820	171255	136991	126806	167713	139513	140239	274642	489014	2510000	293271	276072	441815	611668	675370
Q3UGP8	Q3UGP8	AG10B_MOUSE	Alg10b	Putative Dol-P-Glc:Glc(2)Man(9)GlcNAc(2)-PP-Dol alpha-1,2-glucosyltransferase	175891	138683	73545.9	202317	169670		153729	195701	199986	168352	182838	155346	293225	164503	214138	226881	136387	212128	204079	167994	137977	277116	202842	243267	151938		14952.4	162184	199217	128046	197344	269820
Q3TZM9	Q3TZM9	ALG11_MOUSE	Alg11	GDP-Man:Man(3)GlcNAc(2)-PP-Dol alpha-1,2-mannosyltransferase	100084	93122.9	146285	165312	63291.9	49734.1	113289	88582.5	118894	99059	108976	87190	107051	66775.3	81407.7	80929.5	71289	84462.1	138040	141516	108843	134731	126656	151322	94671.5	48296.8	20183.9	79759.8	73299.8	53588.8	101668	94201.5
Q9D8C3	Q9D8C3	ALG13_MOUSE	Alg13	Putative bifunctional UDP-N-acetylglucosamine transferase and deubiquitinase ALG13	114435		160777				94606.2	94643.1		103940	126068	92635.1	89229.4	109525			70096.1	64510.7	105474	100988			118065		124139		178192	101185		102482	102397
Q9DBE8	Q9DBE8	ALG2_MOUSE	Alg2	Alpha-1,3/1,6-mannosyltransferase ALG2	587282	504113	646450	587278	609249	477836	568730	526041	518629	656579	624873	646642	654805	689987	506357	427622	442860	628186	682073	592551	577991	541972	567425	942326	530210	504802	190845	583807	776836	534464	641167	632593
Q8K2A8	Q8K2A8	ALG3_MOUSE	Alg3	Dol-P-Man:Man(5)GlcNAc(2)-PP-Dol alpha-1,3-mannosyltransferase	29545.4			37828.5			29836.3	39563.4	45286.4	31554.6	42267.1	39996.5	51496.5	22154.1	20803.4	36525.9	34429.2	51854.5	54357.7	31523.3	43037.2	50486.8	68327.5	69219.2			124897	34517.6			45962.6	44207
Q9DB25	Q9DB25	ALG5_MOUSE	Alg5	Dolichyl-phosphate beta-glucosyltransferase	662866	732850	975050	922505	695937	477304	708172	715997	712350	912036	768517	811848	906349	748164	663338	606186	692848	922567	744903	759013	732628	754134	639157	913140	781547	911944	212000	680371	821809	742138	841795	764630
Q6P8H8	Q6P8H8	ALG8_MOUSE	Alg8	Probable dolichyl pyrophosphate Glc1Man9GlcNAc2 alpha-1,3-glucosyltransferase	845978	545010	1780000	1590000	646460	847985	956380	711940	646127	484868	562407	537246	703507	375985	517625	386109	501036	607658	795387	1000000	749567	841591	780930	788163	1510000	985550	493347	433585	912944	450215	476562	631683
Q8VDI9	Q8VDI9	ALG9_MOUSE	Alg9	Alpha-1,2-mannosyltransferase ALG9	153280		248079	297670	220310	213373	285763	327733	315681	360332	326946	266756	277141	259538	186254	188656	249933	328911	295836	280801	246196	357984	366145	464726	289382	319109	1800000	208025	307150	180283	375741	350840
O70582	O70582	LX12B_MOUSE	Alox12b	Arachidonate 12-lipoxygenase, 12R-type	228766			231491	149562	279500	167298	109392				174948		230921	273874				656225	251628			177523		467585	331776	643965		291049
P39654	P39654	LOX15_MOUSE	Alox15	Polyunsaturated fatty acid lipoxygenase ALOX15	452115	217756	385730	104546	109084	147012	208024	180771	216464	88053.7	64557.1	65939.8					27801.4		294311	190446	265072	265301	162930		79029.7	81787.9	34548.6	152728		62349.6
P48999	P48999	LOX5_MOUSE	Alox5	Polyunsaturated fatty acid 5-lipoxygenase	334845	270207	270769	358510	101820		185390	115061	102487	116858	91231.5	102335	73035.3				100146		158656	226829	155880	158135					574512	108561			88184	58557
P30355	P30355	AL5AP_MOUSE	Alox5ap	Arachidonate 5-lipoxygenase-activating protein	263615		194572		166531	212815	209253	191139	259284	238722	242767	202690	288409	165163			287747	233962	282023	89675.7	267560	344228	186062	180763		139545	118395	307675	218158	53308.4	239634	193471
P24823	P24823	PPBN_MOUSE	Alpg	Alkaline phosphatase, germ cell type				82258.9			31024.3	35550.6	67127.7	142958	183383	172474	271259	549506	493222	77241.6	222900	375666				14667.4				269556	449281	127251	323169	364139	301983	473550
P09242	P09242	PPBT_MOUSE	Alpl	Alkaline phosphatase, tissue-nonspecific isozyme	126594		78046.6	86902		154615	118525	100936	72051.4	83208.5	32830.7		59666.7				38644		83984.9	97374	118959	78377.2	86916.5				85804.9	101321	139711	93371.8	59052.6	67011.2
Q9R049	Q9R049	AMFR_MOUSE	Amfr	E3 ubiquitin-protein ligase AMFR	185343	438833	336775	439626	293442		264000	238109	195002	262691	297969	268003	216463	235944	287077	192838	252547	236882	223202	265813	268172	321265	249909	268591	433294	253557		320098	302992	332065	240038	245362
Q99JB7	Q99JB7	AMNLS_MOUSE	Amn	Protein amnionless	98154.8		49220.8	56278.4	96008.7	83240.4	95571.8	71940.9	98119.6	176552	219529	153967	236065	241814	159082	125042	158612	186601	83649.4	61158.7	96735.2	124657	89386.6	75208.3	56896.9	138626	41662.8	107799	157581	137059	230619	277473
Q9DBT5	Q9DBT5	AMPD2_MOUSE	Ampd2	AMP deaminase 2	131732	181431	113050	39138.4	143100	140124	149140	178308	145534	101988	95487.3	65648.4	53822.2	57724.8	76542.2	74743.4	91143.4	57347	151187	120161	136096	139407	164924	131724	169690	65087.3	162934	95036.6	59425.7	100704	66304.2	44399.6
P00688	P00687;P00688	AM2A5_MOUSE	Amy2a5	Pancreatic alpha-amylase 2a5	228412	28080	203708	262463	92039.3	354672	105088	112669	137733			21413.9	106114	65932.7	139253	409386	115695	123165	22577	279873	148442	543506	350256	299876	341535	124644	333665	97727.5	400016	221002	88566.7	110065
P53995	P53995	APC1_MOUSE	Anapc1	Anaphase-promoting complex subunit 1	50951.6	26422.4			40777.7		71683.5	78329.7	61759.4	46706.7	57656.8	39932.5	59057.1				45265.5	49432.5	77960.9	59156.5	82029.8	56019.2	61103.8		33302.7	65832	108296	42464.9			37013.7	48705.7
Q8BZQ7	Q8BZQ7	ANC2_MOUSE	Anapc2	Anaphase-promoting complex subunit 2	195098		178446	175674	178757		233532	166592	194257	112958	114158	104934	115724	123401	154545		108631	124757	188632	177535	170503	184260	185873	178864	266053		121907	143642			96803.8	105198
Q8BTZ4	Q8BTZ4	APC5_MOUSE	Anapc5	Anaphase-promoting complex subunit 5	41720.9							91169.2	75507.6		66656.2						61197.5	64105.5			64098		57750.2				132360			40830.9	63066.8
Q9WVM3	Q9WVM3	APC7_MOUSE	Anapc7	Anaphase-promoting complex subunit 7	130622	60402.1	64557.9		119248	175883	116437	112913	148175	97182.4	58352.8	89016.5	45953.1				80154.4		105125	81047	92406.5	57332.3	160806			124609		68493.3
G5E8K5	G5E8K5	ANK3_MOUSE	Ank3	Ankyrin-3	99382	85310.9	99948.7				125353	93451.8	148135	162114	115522	185567	95094.6	104897	80157.1	111552	222195	115280	101744	113416	118706	166467	200905			156733	67050.7	139576			112741	130824
Q810B6	Q810B6	ANFY1_MOUSE	Ankfy1	Rabankyrin-5	240801	169455	170636	151706	195940	221334	236117	269472	234550	281726	231910	299637	238152	221914	180718	224537	252222	200452	250024	201734	202729	265576	250797	261363	217540	251499	115911	196376	180738	253219	232714	300041
Q9JHZ2	Q9JHZ2	ANKH_MOUSE	Ankh	Progressive ankylosis protein								52021.2	87443.1	117051	106937	107636	138522	114036	113992	104468	108823	146956	56504		146482		54448.1		49692.5			115897	144898		163103	206780
Q6ZPS6	Q6ZPS6	AKIB1_MOUSE	Ankib1	Ankyrin repeat and IBR domain-containing protein 1								18527.4		32586.4		91264.9	71126					60014.9									481583				48811.3	46310.1
Q80UP5	Q80UP5	AN13A_MOUSE	Ankrd13a	Ankyrin repeat domain-containing protein 13A	157733				224480			132946	150483	173328	143730	128449	161460	157758	132143	259397	135756	131485	175068	145781	130632	166529	434048				92126.5	132893	181939	150008	150538	91684.8
A2AS55	A2AS55	ANR16_MOUSE	Ankrd16	Ankyrin repeat domain-containing protein 16	742799	891006	654745	1120000	1630000	991764	1020000	2070000	1750000	2580000	2830000	2970000	2660000	3640000	3550000	2790000	2640000	3720000	877786	896457	1010000	1040000	1380000	787267	1870000	1420000	187000	1890000	1480000	3240000	2860000	3220000
Q99NH0	Q99NH0	ANR17_MOUSE	Ankrd17	Ankyrin repeat domain-containing protein 17	524698	511989	308644	456342	520125		529400	573114	443233	375796	511546	466235	438882	254250		193036	406726	291374	426210	464427	561703	370576	390790	432123	413628	268585	296227	546421		235249	276973	320932
Q505D1	Q505D1	ANR28_MOUSE	Ankrd28	Serine/threonine-protein phosphatase 6 regulatory ankyrin repeat subunit A	79286.1		102071		63229.6	62951.5	80921.8	91464.7	103476	92724.6	95702.6	70538.9	93244.5	60490.8		93085.2	101273	85135.8	111558	67362.4	75309.4	84617.8	87492	71303.5	80061.7	99741.5	112924	79159		56257.7	83080.7	98734.6
Q3UUF8	Q3UUF8	AN34B_MOUSE	Ankrd34b	Ankyrin repeat domain-containing protein 34B							167184	100763			172153		59625.6										232024				876409	95893.8			91236.8
B2RXR6	B2RXR6	ANR44_MOUSE	Ankrd44	Serine/threonine-protein phosphatase 6 regulatory ankyrin repeat subunit B	66459.8		25604.6				69081.9	67987	90001.6	56191.3	60633.1	37463.2	42315	48842.3			57619.9		58489.7	64576.6	59869.2					77209.9	217000000	77816.5	53527.3		64660.1	52961.7
P59672	P59672	ANS1A_MOUSE	Anks1a	Ankyrin repeat and SAM domain-containing protein 1A	98642.2				130370	73275.7		164201	133512	131672	133738	126014	74928.9	143351	138893	144948	127062	160977	142323	122793	160810		128491		125328	203432	662088	162749		170162	141336	139855
Q8K3X6	Q8K3X6	ANS4B_MOUSE	Anks4b	Ankyrin repeat and SAM domain-containing protein 4B					152770		135684	110323	133894	145010	164331	165972	131258	222206	154137	181819	240819	162057	89639.8		89658.3					157088	92886.7	199075		187266	136206	121136
Q80UU1	Q80UU1	ANKZ1_MOUSE	Ankzf1	Ankyrin repeat and zinc finger domain-containing protein 1	69567.2				130175			92474.4	129122	86005.7	82337	101204	77334.6		51497.4	91327	100794	60457	77841.7		76036.8		74946.5			106850	68186.6	101224			63837.3
Q8BH79	Q8BH79	ANO10_MOUSE	Ano10	Anoctamin-10	336243	287808	375309	421628	351917	176430	405456	386416	460690	611518	570108	567373	775075	669963	495639	397197	551625	697672	423154	348793	336378	380039	307646	458462	402078	463279	75347.4	483433	562406	532521	634894	696029
Q6P9J9	Q6P9J9	ANO6_MOUSE	Ano6	Anoctamin-6	418903	230071	395157	550887	432325	577733	464665	410854	549509	587128	492931	412538	1080000	1180000	1350000	898253	751193	1050000	338466	336691	375445	307144	381783	500551	311432	623048	144707	426697	401003	453992	473261	530940
P86044	P86044	ANO9_MOUSE	Ano9	Anoctamin-9				27537.6				45958.6	45000.7	92153.7	55018.3	32359.1	96084.6	46126.2	58480.1	36331.4	34461.1	59556.4		79826.3							211899	38847	47795.5		61268.5	78600.7
O35381	O35381;Q64G17	AN32A_MOUSE	Anp32a	Acidic leucine-rich nuclear phosphoprotein 32 family member A	306309	340141	337740	229196	355151	409199	399738	403962	300398	295074	297275	194281	230880	406868	197423	195554	213463	274001	536349	341805	353375	238692	195037	177270	285602	424618	95334.4	482193	258490	290176	183609	252823
Q9EST5	Q9EST5	AN32B_MOUSE	Anp32b	Acidic leucine-rich nuclear phosphoprotein 32 family member B	271739	265935	317111	227186	278747	529754	371839	299624	280866	278010	284896	192206	203159	331187		226482	206660	315731	583929	275226	260247	237031	209705		268158	532387		411109		260469	141992	254991
P97449	P97449	AMPN_MOUSE	Anpep	Aminopeptidase N	1320000	1620000	1260000	9390000	4130000	2680000	1200000	3030000	9150000	18200000	25200000	20500000	32400000	42300000	33000000	20500000	21000000	26800000	775659	1320000	1580000	1680000	1340000	1550000	5460000	24600000	64800	16100000	28300000	34600000	28000000	34000000
Q501J2	Q501J2	ANKMT_MOUSE	Antkmt	Adenine nucleotide translocase lysine N-methyltransferase	164635				135110			226674	190103	218562	224215	231602	204781	197558	226960	311496	161898	169852	219998	266483	279972		166613	361414		253933		224954	336608	152597	186787	176743
Q6DFX2	Q6DFX2	ANTR2_MOUSE	Antxr2	Anthrax toxin receptor 2				55080.3	180061		178366	131198	141143	176692	170040	184866	187676	171367	105892		165144	187543	80735.3	64786.4	145279	141386	166584	105074		153115	168124	179160	201096	158720	206001	197477
P10107	P10107	ANXA1_MOUSE	Anxa1	Annexin A1	1170000	496709	538833	510421	608728	1940000	990999	309140	581400	758552	422010	282889	895940	1050000	516430	498820	204446	654178	822543	438352	481520	1390000	672371	717113	788906	1290000	1190000	401685	696392	485545	549306	580541
P97384	P97384	ANX11_MOUSE	Anxa11	Annexin A11	1670000	2280000	1880000	2490000	2330000	1800000	1790000	1670000	1420000	2700000	1920000	1710000	2270000	2640000	2660000	1580000	972998	2460000	2640000	1780000	1510000	1810000	1060000	2270000	1780000	1690000	381000	1230000	2250000	1690000	1900000	1860000
Q99JG3	Q99JG3	ANX13_MOUSE	Anxa13	Annexin A13	901842	1450000	969633	3080000	2170000	2600000	1620000	1580000	1730000	2380000	2260000	1660000	3410000	4910000	9290000	4010000	1990000	4310000	1320000	1460000	1160000	844187	671051	1500000	1060000	1630000	136000	1650000	2420000	2470000	2350000	1610000
P07356	P07356	ANXA2_MOUSE	Anxa2	Annexin A2	5550000	4830000	4970000	8350000	7750000	5910000	5380000	3430000	4600000	11600000	9810000	5700000	12000000	17500000	15200000	7630000	4460000	13000000	6250000	4660000	3550000	5710000	4350000	7090000	11400000	11200000	98700	4940000	10400000	9560000	9800000	10000000
O35639	O35639	ANXA3_MOUSE	Anxa3	Annexin A3	696147	830114	774032	1080000	1230000	1340000	936747	613619	767386	1010000	1090000	653572	1700000	2340000	2150000	1070000	495726	1960000	1000000	554887	792319	1070000	644214	1040000	1220000	836191	93453.2	658628	2370000	947811	1610000	1510000
P97429	P97429	ANXA4_MOUSE	Anxa4	Annexin A4	2350000	4230000	3560000	5490000	6870000	4250000	4110000	3680000	3090000	4280000	3850000	3050000	7470000	9760000	23600000	5480000	2970000	9380000	4070000	2320000	2970000	4210000	1820000	4050000	3530000	2560000		2750000	5280000	3920000	4420000	3470000
P48036	P48036	ANXA5_MOUSE	Anxa5	Annexin A5	907746	1300000	813615	1040000	1630000	1070000	1150000	398719	700639	851876	1120000	531777	1510000	2760000	1890000	1040000	241852	2050000	1360000	525702	763257	1400000	798658	1440000	1280000	1180000	141665	738378	2700000	829654	1940000	1750000
P14824	P14824	ANXA6_MOUSE	Anxa6	Annexin A6	2380000	2140000	2220000	2020000	2310000	2370000	2680000	1060000	2180000	2270000	2090000	1580000	2560000	2970000	2620000	1850000	1230000	2830000	2490000	1320000	1990000	2950000	2240000	2710000	2130000	2110000	4800000	2110000	3920000	2090000	3040000	3010000
Q07076	Q07076	ANXA7_MOUSE	Anxa7	Annexin A7	671054	810046	805217	1110000	1330000	893394	815265	802721	927012	1330000	1080000	876925	1470000	1820000	1990000	914416	621071	1850000	1130000	680182	688743	985834	662947	1150000	1170000	949749	446000	841652	1650000	983792	1400000	1100000
O35640	O35640	ANXA8_MOUSE	Anxa8	Annexin A8			125227		115192		642329		22076.6	33652.8			40309.1	136031								74128.3	184967			26201.3	950994
Q8JZQ5	Q8JZQ5	AOC1_MOUSE	Aoc1	Amiloride-sensitive amine oxidase [copper-containing]	469495	716523	330174	1360000	705756	711905	598707	718129	906634	1600000	1720000	895797	2080000	1990000	1760000	1110000	1130000	1730000	472958	495681	522469	340404	511993	385277	638571	847155	148000	1340000	1390000	1450000	1820000	1840000
O70423	O70423	AOC3_MOUSE	Aoc3	Membrane primary amine oxidase	976916	397736	686910	331870	443857	484836	654624	584565	1170000	394950	439888	271270	520982	259991	264215	227914	332203	367086	690549	494422	764055	1130000	779127	881803	252750	371028	147074	459276	393458	360322	405758	420559
O35643	O35643;Q9DBG3	AP1B1_MOUSE	Ap1b1	AP-1 complex subunit beta-1	1060000	1220000	1100000	1110000	1400000	1640000	1010000	1040000	1180000	1380000	1310000	1660000	1240000	1300000	1590000	1630000	1670000	1530000	934904	939462	771078	1180000	908292	1230000	1150000	1390000	2720000	970969	1360000	920187	1180000	1130000
P22892	P22892	AP1G1_MOUSE	Ap1g1	AP-1 complex subunit gamma-1	330869	232032	279293	431061	347846	394620	312080	360156	350294	346348	370609	447813	378344	326032	517176	488686	329038	389617	349804	348426	284203	355481	300903	405076	300826	249038		289286	396996	341438	363636	433673
O88512	O88512	AP1G2_MOUSE	Ap1g2	AP-1 complex subunit gamma-like 2	171653	91282	146821	125219	207554	286042	225239	238658	242670	213341	220299	227545	221575	198134	301094	338572	234660	252971	195618	178879	174308	225052	213808	194145	199935	147123	21403.8	209213	221822	209061	230333	212670
Q9WVP1	Q9WVP1	AP1M2_MOUSE	Ap1m2	AP-1 complex subunit mu-2	212460			264406	222136	200711	205671	195110	183875	192219	242090	219307	231792	165239	306391	226695	201969	209286	200656	228038	175202	206570	161172	276831		373812		158272	214769	172698	186843	191877
P61967	P61967	AP1S1_MOUSE	Ap1s1	AP-1 complex subunit sigma-1A	229719	281066	670790	420716	319753	292710	307681	311508	271019	361932	344287	437861	251664	317085	274026	390475	516890	365543	260140	249951	218193	1070000	217748		382954	506493	182574	358957	426372	443391	369181	337690
P17426	P17426	AP2A1_MOUSE	Ap2a1	AP-2 complex subunit alpha-1	274773	156371	178244	214543	216191	285178	199616	214090	277038	271902	240202	285169	202057	190174	214610	353625	336853	232856	189237	217297	187266	274953	241672	133256	140486	183526	156002	231878	285387	189791	189663	185527
P17427	P17427	AP2A2_MOUSE	Ap2a2	AP-2 complex subunit alpha-2	746320	595621	524593	709391	788909	1020000	509336	751795	1040000	1230000	1050000	1470000	1290000	1270000	1750000	1330000	1390000	1560000	613281	512041	535805	784393	650949	753474	666278	1140000	121291	801115	1460000	873335	1160000	1200000
Q9DBG3	Q9DBG3	AP2B1_MOUSE	Ap2b1	AP-2 complex subunit beta	339274	214443	165792	286091	305884	282452	193785	313713	414398	485578	483982	629504	442781	414090	555879	555474	585589	507120	223116	158525	254929	378252	306860	242068	209463	321614	580761	288008	447830	234053	466325	386266
P84091	P84091	AP2M1_MOUSE	Ap2m1	AP-2 complex subunit mu	784440	692273	643571	761025	736302	1030000	756275	925045	995754	1260000	1210000	1170000	1400000	1330000	1420000	1120000	1150000	1510000	901027	613214	724021	899414	759046	695551	605468	1230000	178646	941586	1160000	876041	1220000	992761
P62743	P62743	AP2S1_MOUSE	Ap2s1	AP-2 complex subunit sigma	610969	878060	510196	716772	642432	747103	407540	716013	683358	935510	971827	990059	1660000	998725	2320000	898048	506929	1310000	558948	457517	545285	887599	487592	719132		464460	80899.5	566264	1090000	738092	1070000	1180000
Q9Z1T1	Q9JME5;Q9Z1T1	AP3B1_MOUSE	Ap3b1	AP-3 complex subunit beta-1	311759	242571	285031	311082	361398	304260	298310	440694	435183	446832	404132	484501	451961	496100	332278	409396	529988	530162	423426	337558	326694	400319	386464	312574	346153	404158	281725	416368	383606	381497	382946	407657
O54774	O54774	AP3D1_MOUSE	Ap3d1	AP-3 complex subunit delta-1	208401	238342	194306	208684	223982	143112	215624	244971	267613	237524	257267	291501	252924	265103	253083	275719	321994	303937	267824	165306	225885	251331	245702	219812	213180	269261	1310000	262947	302885	252892	244341	262756
Q9JKC8	Q9JKC8	AP3M1_MOUSE	Ap3m1	AP-3 complex subunit mu-1	302515	256397	193434	246425	256731	432666	247077	263669	341428	324544	326609	293033	299625	303857	310587	368255	373825	356945	318507	191672	257527	260735	283799	263279	171808	311680		241420	259939	171003	285697	226993
Q9DCR2	Q9DCR2	AP3S1_MOUSE	Ap3s1	AP-3 complex subunit sigma-1	89016.6				189901	162758	120958	118683	145690	131927	160247	125297	121215	168063	121745	155575	194544	129983	148183	105323	99957.7	132230	144674		174415	167865	1380000	123945	92152	82937.5	134253	104804
Q3U829	Q3U829	AP5Z1_MOUSE	Ap5z1	AP-5 complex subunit zeta-1	96638.6	67815.1			103311		95647.5	119888	123146	94873.1	108816	113734	79803	73579	95483.6	97372.6	140148	98696.9	110636	78134	89265	88776.1	108692	90887.3		94796.5	65411.4	105231	95953.1	100049	104389	113798
O88879	O88879	APAF_MOUSE	Apaf1	Apoptotic protease-activating factor 1				94261				116692	168382		143277	170397	171063	150784	189014	167371	222508	311747	153014	97729.2			82838.4			241906	603942	125642	205844	113848	205349	194949
O35841	O35841	API5_MOUSE	Api5	Apoptosis inhibitor 5	275931	94120	143061	105830	387594	387803	91868.8	270983	305048	301740	138623	211056	117701	160788	246651	145213	292307	222029	185015	86471.5	89262.9	170897	101061	167194	156713	274265	350967	90623.9	79545.8	86915	143261	101041
Q9D7N9	Q9D7N9	APMAP_MOUSE	Apmap	Adipocyte plasma membrane-associated protein	1110000	1020000	1030000	1360000	1050000	831255	1010000	1020000	1060000	1230000	1090000	1090000	1160000	1100000	1020000	727955	866420	1220000	1190000	1230000	1060000	1120000	879339	1150000	1160000	1130000	94400	1030000	1450000	1010000	1270000	1170000
Q00623	Q00623	APOA1_MOUSE	Apoa1	Apolipoprotein A-I	7530000	10200000	4950000	10800000	14600000	12500000	11800000	10300000	20500000	9400000	10400000	5490000	23200000	21700000	32100000	23800000	17000000	19600000	7330000	6150000	6360000	8440000	3250000	7440000	11300000	7870000	128000	11000000	15200000	9630000	14300000	14200000
P09813	P09813	APOA2_MOUSE	Apoa2	Apolipoprotein A-II	106493	150562	57729.3	513666	249884	155542	81865.2	82882	102625	86143.8	71335.5	111655	204328	358921	163926	254711		384012	61271.8	84007.8			66383				276308			273827	155343	149379
P06728	P06728	APOA4_MOUSE	Apoa4	Apolipoprotein A-IV	1070000	1330000	887539	1400000	2390000	1930000	1460000	1480000	2200000	1090000	980297	935295	3380000	4790000	3670000	4090000	1630000	2980000	1100000	716164	809700	1330000	876598	1260000	1550000	1640000	254223	1150000	2230000	2110000	1940000	1530000
E9Q414	E9Q414	APOB_MOUSE	Apob	Apolipoprotein B-100	313688	250399	333360	1220000	709799	777680	588656	621300	1210000	2020000	1830000	2110000	3150000	2760000	2830000	2600000	2190000	3030000	324247	327480	354421	417762	392853	310728	597334	1700000	1380000	1700000	2090000	2240000	2370000	2630000
P34928	P34928	APOC1_MOUSE	Apoc1	Apolipoprotein C-I				673095	151049	449707	199009	56346.1	140849	199695	296261	42839	496747	540212	722887	433456	87589.5	454105	56316.9		25768.3					78360.7	66051.9	132366	165948	70712.5	196321	93639.3
P33622	P33622	APOC3_MOUSE	Apoc3	Apolipoprotein C-III	222074	688142	153497	1370000	1650000	559892	698991	547630	1050000	478713	1220000	478617	1530000	3910000	1350000	1640000	1230000	1540000	242889	161337	143626	165261	197354	161503	500988	641108	373111	1160000	1910000	1650000	868603	534453
P08226	P08226	APOE_MOUSE	Apoe	Apolipoprotein E	524652	648153	515854	769703	935441	534819	632598	668955	950333	573551	749420	584727	844931	885706	542061	558660	676823	796797	531258	451219	570203	522997	431145	578390	419520	580216	175656	585529	720747	635117	603316	608720
Q9DCZ4	Q9DCZ4	MIC26_MOUSE	Apoo	MICOS complex subunit Mic26	440462	554704	593096	467166	498507	287146	512651	577313	465549	784000	640725	684839	715885	694360	427296	485052	721874	599128	399321	541092	438176	408098	411478	488504	620607	669563	518245	618284	705242	607525	628800	604457
Q78IK4	Q78IK4	MIC27_MOUSE	Apool	MICOS complex subunit Mic27	316463	300954	393766	552701	320204	247795	367714	344601	326037	513503	470471	413890	559252	433603	374405	354329	310707	385202	356529	364695	362672	301601	320633	379191	353507	267272	88009.3	362682	357791	466785	447831	448112
Q8K3G9	Q8K3G9	DP13B_MOUSE	Appl2	DCC-interacting protein 13-beta	31697.2							26733.2									20535.5		48478.1
Q02013	Q02013	AQP1_MOUSE	Aqp1	Aquaporin-1	1530000	2390000	1830000	943103	1610000	1760000	2160000	1450000	1690000	1190000	1020000	682744	2230000	2040000	2410000	1190000	1190000	2270000	2290000	693050	1690000	2080000	1870000	3210000		1120000	79124.5	1610000	929919		1400000	1370000
P55088	P55088	AQP4_MOUSE	Aqp4	Aquaporin-4							197258	131900	142072				100556							128520	164231
O54794	O54794	AQP7_MOUSE	Aqp7	Aquaporin-7													67377.8	81196.2	63389.8	31179.1	61821	85321.2									127922					89216.2
Q8CFQ3	Q8CFQ3	AQR_MOUSE	Aqr	RNA helicase aquarius	229231	204500	265245	327649	312281		288256	305059	298537	184796	211275	131219	218900	85401.4	193756	135388	199931	189178	304981	277017	328692	224348	240557	281497	167727	264925	153555	256617	225445	136102	184420	111306
P04627	P04627	ARAF_MOUSE	Araf	Serine/threonine-protein kinase A-Raf	229232	203351	227774	215319	267284	268916	265236	303637	287425	328927	304585	310709	293508	290433	256925	404662	311879	314645	265435	197753	235128	254421	289118	190106	258002	266180	871396	255424	271229	276597	310789	309533
Q5XJY5	Q5XJY5	COPD_MOUSE	Arcn1	Coatomer subunit delta	517403	463518	349677	237862	479807	836027	384790	483425	575536	454112	608351	596243	346789	377906	540476	700551	748232	569508	503379	264027	356705	463122	483713	397175	746494	596771		583629	408410	502956	478601	401246
Q8BSL7	P84078;P61205;Q8BSL7	ARF2_MOUSE	Arf2	ADP-ribosylation factor 2	138994	87187.6	70878.4	120368	139763		97834.8	91581.2	107969	113369	93942.6	85439.1	86987.4	97650.7	122983	85473.1	104753	115674	103572	76320.3	85501.7	99372	83446.5	100348		72756.9	125607	64691.9	133148	68786.5	99815.4	78240.2
P61750	P61750	ARF4_MOUSE	Arf4	ADP-ribosylation factor 4	1380000	833103	871363	1430000	1580000	1310000	1030000	1400000	1480000	1790000	1490000	2060000	1630000	1350000	1790000	1150000	1530000	1880000	1380000	962386	1010000	1240000	888857	1420000	1030000	1410000	420000	792810	2240000	1160000	1570000	1530000
P84084	P84084	ARF5_MOUSE	Arf5	ADP-ribosylation factor 5	2580000	1560000	1410000	1910000	3280000	2810000	1200000	2320000	3230000	5270000	3660000	4160000	3480000	3970000	4560000	3480000	4660000	5900000	2060000	1110000	1500000	2720000	1740000	3510000	2170000	3760000	2070000	1560000	4450000	2440000	3720000	3280000
P62331	P62331	ARF6_MOUSE	Arf6	ADP-ribosylation factor 6	654579	571225	596089	877527	701744	906590	528464	549419	744787	1410000	1200000	1390000	1450000	1610000	1300000	1090000	1220000	1650000	896279	717618	553985	567054	582457	725818	735910	1080000	447339	765006	1740000	969847	1250000	1310000
Q9EPJ9	Q9EPJ9	ARFG1_MOUSE	Arfgap1	ADP-ribosylation factor GTPase-activating protein 1	124382	52858.3	335875	174281	155007		97002.7	141635	121674	116545	114955	147321	72900.6		43059.9	79710.2	126714	56111.1	107919	142181	106699	41577.4	74936.7		185390	89821.2		122014	79011.5	110925	84157	97267.4
Q99K28	Q99K28	ARFG2_MOUSE	Arfgap2	ADP-ribosylation factor GTPase-activating protein 2	105265		82665.3				125102	107517	124884	151855	107963	129326		140220		178095	147041	84051.9	122751	93822.8	123052		115454		159258	105794	665024	121540		132729	119419	111721
Q9D8S3	Q9D8S3	ARFG3_MOUSE	Arfgap3	ADP-ribosylation factor GTPase-activating protein 3	277754		137259		209474	292486	235350	228855	255842	293205	255590	475516	188405	212374	128047	366814	437271	223388	214080	212738	235563	394517	317393	135414	380841	228076	1540000	421459	243498	457707	268575	290831
G3X9K3	G3X9K3	BIG1_MOUSE	Arfgef1	Brefeldin A-inhibited guanine nucleotide-exchange protein 1	284611	207533	201183	181877	359611	147600	259698	360108	344222	347091	335548	364966	306238	236004	257212	358527	413413	326809	331122	242958	287976	287631	328716	256023	285428	330839	145366	358878	272526	344714	324910	333610
A2A5R2	A2A5R2	BIG2_MOUSE	Arfgef2	Brefeldin A-inhibited guanine nucleotide-exchange protein 2	191934	225639	250795	157817	199273	101243	253706	251499	219619	266461	274302	270446	194942	206563	244625	241787	353055	213315	235449	188067	209718	127376	240763	97422.5	227683	321889	42963.9	306993	277867	332800	235203	242631
G5E8V9	G5E8V9	ARFP1_MOUSE	Arfip1	Arfaptin-1	575930	442271	609968	595238	598990	510066	541285	510119	587590	511151	585173	697916	463388	428828	580438	656920	566530	401943	625229	490240	553825	505496	606439	699034	525658	677249	2290000	471525	332041	598062	460580	424541
Q8K221	Q8K221	ARFP2_MOUSE	Arfip2	Arfaptin-2	207576	151626	162495	113175	190601	166814	140927	147809	172443	160481	196254	198212	140915	128852	158941	164758	164491	118260	221568	152145	170594	150257	157901	202954	133204	253391	22543.6	113643	133070	120063	126976	105271
Q8BXL7	Q8BXL7	ARFRP_MOUSE	Arfrp1	ADP-ribosylation factor-related protein 1	52659.7		24577.9	58342.2			38435.1	44980.2	56068.5	60951.4	64820.1	48611.8	58478.5	63123	39030.2	46631.7	56341.8	47825	45445.3	60226.6	67008.3	55107.3	40607.9	66012.4	72892.4		124879	43679	28446.2	25639.4	54202.9	59698.6
Q61176	Q61176	ARGI1_MOUSE	Arg1	Arginase-1	990706	242722	1730000	913987	1320000	1450000	998711	162330	415811	256871	82362.8	242273	241541	577268	164699	521695	237034	149324	375162	1630000	169952	746253	670683	1210000	6270000	1400000	83800	190847	1010000	243449	35392.5	119604
O08691	O08691	ARGI2_MOUSE	Arg2	Arginase-2, mitochondrial				170587	136348	64828.4	82450.5	155727	187524	251677	307760	124779	414369	336034	828914	444334	328494	417771	37009						87772.6	296371		231819	175710	380775	306788	302504
Q3UL36	Q3UL36	ARGL1_MOUSE	Arglu1	Arginine and glutamate-rich protein 1	163510	171723	145238	101709	195092	310279	193701	260264	222229	124320	101032	76133	114043	131604	157826	470069	159117	108602	167505	212863	205475	123131	183356	108770		224626	202144	203837	130366	91125.7	92691.9
Q5FWK3	Q5FWK3	RHG01_MOUSE	Arhgap1	Rho GTPase-activating protein 1	923405	1020000	959417	1400000	990502	919378	952943	1110000	1220000	1460000	1680000	1430000	1700000	1680000	1670000	1440000	1370000	1830000	1290000	1330000	996035	1300000	1030000	1300000	1030000	1320000	89600	1080000	1580000	1360000	1790000	1730000
Q3UIA2	Q3UIA2	RHG17_MOUSE	Arhgap17	Rho GTPase-activating protein 17	132706				112615		116103	151341	165278	164253	134034	214854	172350	170236	132052	215751	243506	137626	107980		99347.3		124106			176533	144917	214977	160672	241519	168596	166051
Q8K0Q5	Q8K0Q5	RHG18_MOUSE	Arhgap18	Rho GTPase-activating protein 18						114232		47210.6	88296.2	152515	95022.4	115354	145321	183422	199024	192296	100294	176160	30417.3				24919.5			200546	47389.1		123991	51613.6	149952	125501
Q6DFV3	Q6DFV3	RHG21_MOUSE	Arhgap21	Rho GTPase-activating protein 21	64064.2				70172.3		34252.2	80611.9	28139.1			29738.1		11782.1		18822.6	25201.9		43113.3	75773.4	56191.9		15761				52212.5	13978.7		26235.9	7896.58
Q69ZH9	Q69ZH9	RHG23_MOUSE	Arhgap23	Rho GTPase-activating protein 23	64064.2				70172.3		34252.2	80611.9	28139.1			29738.1		11782.1		18822.6	25201.9		43113.3	75773.4	56191.9		15761					13978.7		26235.9	7896.58
A2AB59	A2AB59	RHG27_MOUSE	Arhgap27	Rho GTPase-activating protein 27								27962.9	90338.5	52454.4		46288.5	84777.3	124144	112727	180614	96925.7	113933									93606.4		70752.3		59702	65801.7
Q8CGF1	Q8CGF1	RHG29_MOUSE	Arhgap29	Rho GTPase-activating protein 29			199957		64234.6	68337.5	183863									36073.2						61967.3	51944.2
Q80YF9	Q80YF9	RHG33_MOUSE	Arhgap33	Rho GTPase-activating protein 33	3730000	5240000	3470000	5610000	6870000	4970000	5500000	6600000	4410000	10100000	7920000	11500000	21200000	13700000	13000000	4680000	1580000	7320000	5050000	4880000	5790000	4140000	3500000	5830000	6600000	7750000	424000	6420000	10800000	11800000	9540000	14700000
B2RQE8	B2RQE8	RHG42_MOUSE	Arhgap42	Rho GTPase-activating protein 42	80119.7		75625.1	70716.6	131706	105698	81893	86156.3	118454	86659.1	80184.3	78094.4	103800	93281	73278.1	179989	84937.4	86529.6	95630.5	91875.2	115826	57326	105406		50220.3		111367	97107.5			56806.7	53833.1
P97393	P97393	RHG05_MOUSE	Arhgap5	Rho GTPase-activating protein 5	168018		195542		241476		301614	173069	195244	197644	131154	184858	76321.9		181112	218442	193113	180832	161307	153947	128730	133894	166851	114899		341202	1780000	179699	129814	207419	127312	141252
Q99PT1	Q99PT1	GDIR1_MOUSE	Arhgdia	Rho GDP-dissociation inhibitor 1	180754	175197	147815	179873	191813	222961	224749	87683.2	180172	225667	313104	118167	284303	357311	464820	366307	120912	288009	271924	118560	244376	209573	192894	298911	217154	173132	177918	258557	226153	313923	393493	436919
Q61210	Q61210	ARHG1_MOUSE	Arhgef1	Rho guanine nucleotide exchange factor 1	373794	1070000	331619	203604	204973	190169	249185	239562	246069	223421	183432	223347	154775	147748	128409	191004	222739	143489	217310	270167	231789	222229	259702		249512	206211	29128.1	229396		231881	163867	163111
A2AWP8	A2AWP8;Q8C033	ARGAL_MOUSE	Arhgef10l	Rho guanine nucleotide exchange factor 10-like protein	19016.8		55980.8	23368.8			63160.3	78039.2	65048.6	63096.1	81812.1	51772.2	51771.2	18472		293123	50055.2	29370.2	58131.3	54566.6	72328.8	99380	72211	25697.8	59195		94809.8	61358.3			96320.8	60106.8
Q8R4H2	Q8R4H2	ARHGC_MOUSE	Arhgef12	Rho guanine nucleotide exchange factor 12	165158		96929.4				112905	121351	185387	114799	103656	88661	81955.9			53103.4	118061	59449.1	154170	118402	168083	69431	104773	51575.9	93872.7		53458.1	125757		121970	63509.9	55844.1
Q3U5C8	Q3U5C8	ARHGG_MOUSE	Arhgef16	Rho guanine nucleotide exchange factor 16	62690.7				533194	114159		71516.2	130191	118756	107659	142231	136753	130494	177770	204201	160888	177351	87597.6		50942.5		56608.7			124048	23388.1	110758	86941.2	79328.6	119245	128898
Q60875	Q60875	ARHG2_MOUSE	Arhgef2	Rho guanine nucleotide exchange factor 2	163079		109067					109570	128595	119319	90768	120999	132778	100084		125030	141145	108350	120534	107235	114834		87963.7	19532			128008	219141		136797	87915.9	105746
E9Q7D5	E9Q7D5	ARHG5_MOUSE	Arhgef5	Rho guanine nucleotide exchange factor 5								62543.2											57725.6								1140000
Q9ES28	Q9ES28	ARHG7_MOUSE	Arhgef7	Rho guanine nucleotide exchange factor 7	204691	160964	351100	72320	182100	123092	211170	204427	191471	158792	163052	209640	92524.1	85780		147200	277043	105277	149730	189094	223757	128345	157533		297106	132888		228299		193439	118452	103108
A2BH40	A2BH40	ARI1A_MOUSE	Arid1a	AT-rich interactive domain-containing protein 1A	261966	142303					146283	215244	285267		155867	152399							202514	194800	239077	90411.6	150679				123853	192421		101115
E9Q4N7	E9Q4N7	ARI1B_MOUSE	Arid1b	AT-rich interactive domain-containing protein 1B	57966.7		88577.9	60941.7	82115.2		62137.5	94119	91127.8	60599.8	63679.5	58078.3	43911.1			68100.3	91136.4	43516.6	72624.2	73743.5	103633		155022			43278.8	996719	84164.5		63409.9	45066.6	37990.8
E9Q7E2	E9Q7E2	ARID2_MOUSE	Arid2	AT-rich interactive domain-containing protein 2	62043.7		52770.5	52044.7	36397.2		58129.4	58047.8	68326.4		39917.2		47869.6						49258.5	43817.9	53923.2	22530.2	40828.7				47763.5	60442.4
Q9Z1N7	Q9Z1N7	ARI3B_MOUSE	Arid3b	AT-rich interactive domain-containing protein 3B	184453		352041	131834	66022.4	367304	200795	45342.5	160720	94828	293732	91566.3	133195				16645.5	32011.4	219892	270549	227316	354947	178998	504861		59934.2		89642.8		80673.6	61248.5	96660.9
Q9Z1K5	Q9Z1K5	ARI1_MOUSE	Arih1	E3 ubiquitin-protein ligase ARIH1	152890				112548		118142	138203	217724	123958		122292	64107.9				153706	159472	185915	76415.3	82150					245870		135298		123092	94465.4	94463.7
Q9Z1K6	Q9Z1K6	ARI2_MOUSE	Arih2	E3 ubiquitin-protein ligase ARIH2							61969.4	28555	45600.3		41917.5				33956.5	90251.3	38750.3		39483.5			131398	72371.8								25179.2	55721.4
P61211	P61211	ARL1_MOUSE	Arl1	ADP-ribosylation factor-like protein 1	1030000	1020000	774746	1020000	1520000	1490000	976026	1080000	1000000	1600000	1510000	1560000	1930000	1780000	1770000	1250000	1200000	1900000	1310000	1000000	1130000	1230000	1020000	1340000	1140000	896597	306467	1240000	1710000	1410000	1680000	1830000
Q8BGR6	Q8BGR6	ARL15_MOUSE	Arl15	ADP-ribosylation factor-like protein 15	53167.9		51344.5				87121.6	70652.9	84311.2	73061.3	69456.2	55809.6	90972.5	37185.1	67861.6	43333.1	57849.5	49584.7	74509.4	50435.6	98264.4	84137	69795.2	69935.6		37023.3		76127.9	22491.3		69793.5	47835.5
Q80ZU0	Q6P068;Q80ZU0;Q9D4P0	ARL5A_MOUSE	Arl5a	ADP-ribosylation factor-like protein 5A				188753				94917.9		151591	163892	148127	181793		221284		105334	254809									73304.9	122511			195981	216671
Q8R5J9	Q8R5J9	PRAF3_MOUSE	Arl6ip5	PRA1 family protein 3	787291		444598	579776		396888	416007	387871	1050000	587453	405714	584191	715054	758529	1100000		257915	371736	481658		578069		483231				101762	565081		301338	259071	189412
Q9CQW2	Q9CQW2;Q8VEH3	ARL8B_MOUSE	Arl8b	ADP-ribosylation factor-like protein 8B	755568	823067	910371	1220000	841245	876972	820407	708506	734556	1080000	1370000	873980	1390000	1570000	1340000	810647	754042	1500000	723876	932347	935586	1100000	898671	1270000	968247	688095	125888	901333	1430000	1220000	1590000	1220000
Q9D0L7	Q9D0L7	ARM10_MOUSE	Armc10	Armadillo repeat-containing protein 10	665224	662235	1110000	1110000	583805	460506	761140	678511	554044	582089	523425	505471	522884	400577	316973	257532	398452	428307	735949	953665	777178	563439	595250	922492	876905	472694	59783.7	653049	530447	450738	471134	489564
Q8BNU0	Q8BNU0	ARMC6_MOUSE	Armc6	Armadillo repeat-containing protein 6	11600.5						9263.99	34341.7	30101.2	27333.1	16422.9	8337.64	15404.9				27419.7	24745.8	35430.6		26184.6		26765.9		49101.7	25350.5	275822	20940.9		22413.6	25149.6	23628.7
Q9DBR3	Q9DBR3	ARMC8_MOUSE	Armc8	Armadillo repeat-containing protein 8	185216	175928	184300	193255	196316	414881	196544	200919	205551	167833	173869	185224	197177	114981	152839	206027	126344	151562	230830	218088	231099	310023	266893	349459	196905	176323	378439	220515	186872	185362	161530	174811
Q8BHS6	Q8BHS6	ARMX3_MOUSE	Armcx3	Armadillo repeat-containing X-linked protein 3			109678				69872.5	17530.8	47591.1				35580.2				24757.8		45225.8		41272.4		113642	138314			62589
Q9WV32	Q9R0Q6;Q9WV32	ARC1B_MOUSE	Arpc1b	Actin-related protein 2/3 complex subunit 1B	251785	397880	214689	891915	374527	355305	387866	376941	441929	522255	600125	481961	616685	804846	785518	672515	594706	719188	274326	223369	390493	417789	565979	412457	452315	131182	486162	464949	782453	636305	581052	767926
Q9CVB6	Q9CVB6	ARPC2_MOUSE	Arpc2	Actin-related protein 2/3 complex subunit 2	296361	231110	146089	238775	305552	618974	224246	211190	321379	381384	519991	312988	409619	432839	974334	414259	348636	586111	303508	233053	231895	324115	276085	230680	421293	445499		337187	288820	341913	431642	528325
Q9JM76	Q9JM76	ARPC3_MOUSE	Arpc3	Actin-related protein 2/3 complex subunit 3	103034	104698		103351	140037	81126.3	42010.8	48315	66878.5	103830	99742.9	111964	63174.9	92046.4	167000	150272	119561	107405	65205				54934.1			240147		76662.8	133169	73284	67464.6	136888
P59999	P59999	ARPC4_MOUSE	Arpc4	Actin-related protein 2/3 complex subunit 4	612573	983385	503687	752059	651846	1100000	592147	558295	751240	925107	1270000	694391	1090000	1100000	2250000	1160000	866409	1950000	865620	1090000	724754	684982	608016	738713	645769	1000000	107000	1040000	1130000	949547	1060000	935210
Q9CPW4	Q9CPW4	ARPC5_MOUSE	Arpc5	Actin-related protein 2/3 complex subunit 5	230635		489057	717098		1100000	323271	269685	261129	293670	235883	245166	324301	325130	589030	328669	220332	338304	167638			373463	302526	351187		337421	77083.1	243045	247638	288202	248514	246681
Q9D898	Q9D898	ARP5L_MOUSE	Arpc5l	Actin-related protein 2/3 complex subunit 5-like protein	81082		62509.8	65866.9		119211		112341	109651	113514	130929	65585.8	97990.6	108451	266276	87883	68690.8	96288.9	113540	67820.8	115389	94182.7	84677.3	61846.8	90432.9	89218.3	133039	72135.3	34810.8	89324	97999.5	111335
Q8BWG8	Q8BWG8	ARRB1_MOUSE	Arrb1	Beta-arrestin-1	90475.9				95509		67899.2	105107	166476	71113.5	67390.3		117241	122921	110388		55811.8	96012.7	65427.8		22041.1	132360				82998.7	137195	59636.9	123759	64222.2	86867.1	89257.7
P98203	P98203	ARVC_MOUSE	Arvcf	Splicing regulator ARVCF				80500.8	43378.7		39797	53767.1	50540.7	54804.9	60407.2	60670.7	57591.4	66320.4	71605.5	32683.9	65653.4	91713.7	50048.9				32476.6				136233		83410		69454.2	64191.7
Q91WU5	Q91WU5	AS3MT_MOUSE	As3mt	Arsenite methyltransferase	458046	1050000	712661	529267	837668	499407	464420	356518	389144	350803	350576	586634	365879	534161	541770	746943	403005	640399	626500	1010000	355365	1560000	546987	1250000	1110000	1950000	91300	588275	706348	604999	368777	349825
Q9WV54	Q9WV54	ASAH1_MOUSE	Asah1	Acid ceramidase	668594	903640	693137	1250000	891699	607243	672305	840809	1120000	781697	930695	705231	1060000	1370000	988565	1030000	1170000	1530000	596584	661854	624304	553796	698566	584904	1030000	733462	676494	977220	1320000	991044	1310000	1330000
Q9JHE3	Q9JHE3	ASAH2_MOUSE	Asah2	Neutral ceramidase		284302						96421.1	188128		185845	162916	473230	504255	1170000	371898	213320	473133								169475		238585	251742	243441	187851	154490
Q91ZU1	Q91ZU1	ASB6_MOUSE	Asb6	Ankyrin repeat and SOCS box protein 6	316501	304904	143055	325258	290560	127067	301678	307264	387493	553426	593472	350391	701222	584541	629578	470650	473027	883506	404811	296460	296604	271989	235976	281369	249272	199255	1090000	298125	397707	283260	570672	649110
Q9D8Z1	Q9D8Z1	ASCC1_MOUSE	Ascc1	Activating signal cointegrator 1 complex subunit 1	64644.6							77310	91594.1	70442.8	70842.9	91381.5			48973.1	64751.7	50972.8	56242	67051.1	64844.2	76985.4		99044.9			61875.7	405255	64473.8			43425.8	43415.5
Q91WR3	Q91WR3	ASCC2_MOUSE	Ascc2	Activating signal cointegrator 1 complex subunit 2	91752.4	80662.8			82527.9		110443	154335	135823	65267.1	98858.9	54648.2	39593.3		50467.1	111428	106528	79631.6	65409.8	102032	83322.9	61236.8					351595	123146	30151.4	75777.3	85773.1	56440.2
E9PZJ8	E9PZJ8	ASCC3_MOUSE	Ascc3	Activating signal cointegrator 1 complex subunit 3	135116		111942		186155		146520	158232	176410	164714	157276	166312	136244	99299.7	71734.7		180924	154560	158173	127886	167754	98796.9	213623		296876	183781	1230000	155977	111097	143410	158262	119276
Q91X20	Q91X20	ASH2L_MOUSE	Ash2l	Set1/Ash2 histone methyltransferase complex subunit ASH2	83091.1		123274	62730.4	106446		134391	134042	112453	77809.1	81493	64378.7	47577.2	36482.8	29506.7	40102.8	100614	39467.3	117634	102530	150398	73276.2	110786	63395.3	113907	28239.5	89968.3	121315		74069	50101.5	35941.9
Q61024	Q61024	ASNS_MOUSE	Asns	Asparagine synthetase [glutamine-hydrolyzing]	49552.6		47836.1	35603.1	31639.8	72181.4	92273.5	68576.1	66708.2	44623	49626	12334			43405.1	55391			143010	79588.1	59551.9	92586.3	79902.7	86958.4		53516.7	192421	40075.8			31466.7
Q8BSY0	Q8BSY0	ASPH_MOUSE	Asph	Aspartyl/asparaginyl beta-hydroxylase	504943	363661	637454	294235	353887	404161	432759	444106	421357	347330	360052	334467	222176	206158	151618	242962	288082	211541	329737	482900	501944	389364	457865	236000	365171	234891		397575	198333	263816	237140	216755
Q9D5T0	Q9D5T0	ATAD1_MOUSE	Atad1	Outer mitochondrial transmembrane helix translocase	1270000	1220000	1190000	1980000	1330000	1170000	1500000	1370000	1480000	1640000	1710000	1530000	1690000	1570000	1350000	1500000	1390000	1790000	1240000	1400000	1350000	1350000	1180000	1260000	1330000	1180000	53000	1400000	1620000	1180000	1510000	1610000
Q8CDM1	Q8CDM1	ATAD2_MOUSE	Atad2	ATPase family AAA domain-containing protein 2	323448	204749	283453	241525	234910	271740	298385	282561	275299	221895	219667	193962	154361	192442	201035	205032	216828	215508	374722	374769	406719	300776	317370	323396	249466	209624	25025.2	276731	171776	185925	188676	167279
Q925I1	Q925I1	ATAD3_MOUSE	Atad3	ATPase family AAA domain-containing protein 3	1080000	938520	1020000	1480000	929001	652683	1030000	1160000	984939	992390	971913	924357	1130000	990788	962538	732497	744867	959223	1260000	1170000	1100000	965348	866502	1170000	940793	643134	284000	892427	946993	844540	1010000	1030000
Q7TT18	Q7TT18	MCAF1_MOUSE	Atf7ip	Activating transcription factor 7-interacting protein 1	176127	202879	205461	97559.2	206686		232662	173985	208720	116332	116803	116050	101285			111331	144368	111682	171886	207526	314620	174735	202198	158148	233708		685974	266271		142518		73441.8
Q9CPX6	Q9CPX6	ATG3_MOUSE	Atg3	Ubiquitin-like-conjugating enzyme ATG3	71168.5		108858		37470	67734.2	96971	124827	113042	74530.1	73129.7	75041.2	74321.7	62416.5	38780.2	50214.4	131239	66405.6	149670	99902.1	105570	137910	116572	119961	192975	88043.4	14797.8	103011	61398.1	136090	100432	103377
Q9D906	Q9D906	ATG7_MOUSE	Atg7	Ubiquitin-like modifier-activating enzyme ATG7			18590.5					41986.1	49171.5	30683.9	30318.5	18871	33770.8			62546	33208.3		44506.2		37385.7	35863.7	57332.6		20638		49468.2	26172			29939.5
Q68FE2	Q68FE2	ATG9A_MOUSE	Atg9a	Autophagy-related protein 9A	64171.2			91642.1	86318.8		90323.1	84541.5	127627	152648	165996	135536	249104	189703	172478	190014	169176	208806	43953.5	41814.4	61157.9	66119.7	48724.6			90058	2140000	131361	132396	104512	176352	205260
Q9CWJ9	Q9CWJ9	PUR9_MOUSE	Atic	Bifunctional purine biosynthesis protein ATIC	98380.5	90219.7	66832.9	51632.5	65921.8	106329	127660	34049.6	47533.5	69731.5	91466.8	36118.8	64124.9	50226.3	80051.3	51185.1	22738.2	62693.4	175543	88941.3	102253	64869.5	113661	146874	137008	63363.6	79267.7	89728.8		59776.2	82275.4	93920.3
Q6PA06	Q6PA06	ATLA2_MOUSE	Atl2	Atlastin-2	404069	272657	531651	604523	465394	363913	523350	508361	486756	587008	600565	589333	709436	640322	428313	516001	562220	554866	478908	467331	507225	440153	489274	547991	478306	459503	109545	533415	482966	669494	606622	641341
Q91YH5	Q91YH5	ATLA3_MOUSE	Atl3	Atlastin-3	674030	507925	516466	669266	539998	369432	561096	639366	673820	581955	628586	575567	751734	621975	472221	383908	568428	656121	607687	513137	609293	781455	573271	730069	459861	371326	3370000	490871	626669	510132	597009	643603
Q62388	Q62388	ATM_MOUSE	Atm	Serine-protein kinase ATM	93773.7		141397				107837	81125.3	102415	56953.8	62040.9		34419.4				45640.1	48658.3	118604	91299.4	104671	112785	139713				540028	75915.2			41551.5	45681
O08997	O08997	ATOX1_MOUSE	Atox1	Copper transport protein ATOX1	335494							303742	346420	366601	305954	378173	419439	475472	481364	370102	356846	367745	279851	289047	335937				476020	313034	59304.3	420856		478591	379842	418366
Q6DFW5	Q6DFW5	AT11B_MOUSE	Atp11b	Phospholipid-transporting ATPase IF	136104	90292.9	160557	200854	172991		156059	123254	162992	237947	201324	210314	241132	192277	230249	153099	196955	221224	166517	156014	173657	99919.3	95131.5		167634	233137	38043	208242	255526	243670	251392	250065
Q9Z1W8	Q9Z1W8	AT12A_MOUSE	Atp12a	Potassium-transporting ATPase alpha chain 2	53238.7			55019.6			68064.4	75567.1	83858.4	121368	109198	136975	216558	162184	132128	55496.1	78546.8	127575	63286.5	75430.5			45681		180467	200018		99002.8	170871	106373	165146	181877
Q9EPE9	Q9EPE9	AT131_MOUSE	Atp13a1	Endoplasmic reticulum transmembrane helix translocase	893803	649780	1080000	1050000	829927	555883	979913	872705	832702	983897	918607	1010000	978770	866617	735114	696385	878543	950227	954991	1060000	1020000	894861	786074	834487	1040000	777541	699110	957466	1060000	932090	991193	918722
Q8VDN2	Q8VDN2	AT1A1_MOUSE	Atp1a1	Sodium/potassium-transporting ATPase subunit alpha-1	19200000	20300000	22800000	36600000	22600000	14300000	21800000	26300000	29800000	59600000	51700000	60000000	69700000	61200000	45500000	42200000	48900000	62400000	21300000	20500000	19800000	16600000	15700000	19600000	27400000	53900000	32700	45400000	61400000	50200000	62100000	70600000
Q6PIE5	Q6PIE5	AT1A2_MOUSE	Atp1a2	Sodium/potassium-transporting ATPase subunit alpha-2	84464.7		155396	422693	63894.3	92507.3	89570.6	81285.3	104064	52488.3	60072.1	66055.3	65543.3	36569.4	62542.8	73603	38600.2	48642.1	93500.6	69116.7	95497.1	112287	96820.6			75698.4	108012	75385		45731.6	49441.9	34684.4
Q6PIC6	Q6PIC6;Q6PIE5	AT1A3_MOUSE	Atp1a3	Sodium/potassium-transporting ATPase subunit alpha-3	7520000	4200000			5650000	5030000	7300000	3930000	7910000	10900000	8770000	2850000	13300000	8450000	9050000	14800000	1890000	8370000	3000000	3760000	1690000	4260000	4970000	5760000	7570000	2550000	762000	9280000	3090000	3930000	4060000	6210000
Q9WV27	Q9WV27	AT1A4_MOUSE	Atp1a4	Sodium/potassium-transporting ATPase subunit alpha-4	2430000	2630000	2610000	6070000	2710000	2530000	2650000	3060000	4760000	7670000	6010000	6820000	8860000	7040000	5480000	7840000	7440000	7520000	2390000	2230000	2440000	2000000	1850000	2450000	3190000	4880000	2870000	6410000	7300000	5860000	8000000	8170000
P14094	P14094	AT1B1_MOUSE	Atp1b1	Sodium/potassium-transporting ATPase subunit beta-1	15200000	14200000	14600000	31500000	20000000	11200000	16300000	21100000	22000000	50100000	38800000	50100000	54100000	51300000	38500000	35100000	33700000	42400000	15600000	17600000	13400000	11600000	12000000	16100000	18600000	44200000		28000000	43500000	30600000	36300000	40800000
P97370	P97370	AT1B3_MOUSE	Atp1b3	Sodium/potassium-transporting ATPase subunit beta-3	482816	311827	468650	358483	378435	308854	397220	395112	607556	348887	333346	289811	465190	298127	310526	269351	255334	377685	453577	446538	528593	486536	432241	526801	208406	309198	216781	406884	442965	270981	396643	387862
Q8R429	Q8R429	AT2A1_MOUSE	Atp2a1	Sarcoplasmic/endoplasmic reticulum calcium ATPase 1	220345	308691	440389	257169	225335		267473	284160	189726	351843	302904	387018	174042	193216	156184	96937.8	252197	201213	343789	228028	294017	246199	203554	354517	379062	209248	263678	260439	326436	382952	333583	345332
O55143	O55143;Q64518	AT2A2_MOUSE	Atp2a2	Sarcoplasmic/endoplasmic reticulum calcium ATPase 2	3460000	3290000	3590000	4770000	3520000	2440000	3750000	3840000	4470000	5390000	4900000	5100000	5130000	4730000	3600000	3360000	4270000	4970000	3950000	4080000	3920000	4080000	3510000	3570000	3910000	4050000	528000	5120000	6090000	4920000	6040000	5330000
Q64518	Q64518	AT2A3_MOUSE	Atp2a3	Sarcoplasmic/endoplasmic reticulum calcium ATPase 3	1370000	1130000	1810000	1820000	1240000	827518	1350000	1410000	1320000	1540000	1520000	1550000	1430000	1080000	878687	757440	1220000	1170000	1950000	1510000	1570000	1450000	1230000	1600000	1620000	1360000	241000	1390000	1880000	1390000	1800000	1730000
G5E829	G5E829;Q6Q477	AT2B1_MOUSE	Atp2b1	Plasma membrane calcium-transporting ATPase 1	761332	657801	903772	1030000	688563	484559	752226	759691	1110000	1940000	1470000	1650000	1620000	1690000	816579	907610	1540000	1550000	807196	770394	833510	764605	743285	723462	1040000	1550000	557000	1380000	1840000	1530000	1980000	2180000
Q6Q477	Q6Q477	AT2B4_MOUSE	Atp2b4	Plasma membrane calcium-transporting ATPase 4	231308	168399	224992	174310	174566	232472	260557	179256	484560	165656	182081	156309	185322	130876	152264	119395	119455	150817	234669	244134	214001	397235	324763	302966	204354	208173	296535	214299	222039	157248	145598	169037
Q80XR2	Q80XR2	AT2C1_MOUSE	Atp2c1	Calcium-transporting ATPase type 2C member 1	351476	191152	396232	426729	397991	782179	391775	272160	346685	347452	315947	297293	313536	340539	196505	241153	213849	303387	484868	452763	352117	316937	411518	264522	1090000	516874	75005.1	298925	326223	266580	341353	298442
Q03265	Q03265	ATPA_MOUSE	Atp5f1a	ATP synthase subunit alpha, mitochondrial	8700000	13300000	6110000	6720000	10300000	10200000	7930000	13600000	14700000	13000000	16000000	12800000	8090000	10700000	38800000	15100000	23100000	26000000	9280000	6280000	6710000	7710000	7300000	7640000	10900000	13500000	88200	10400000	14700000	10700000	13800000	10600000
P56480	P56480	ATPB_MOUSE	Atp5f1b	ATP synthase subunit beta, mitochondrial	2370000	14500000	1840000	2870000	3300000	3150000	1740000	2840000	3270000	5300000	9030000	2180000	2990000	5950000	40200000	3770000	3320000	9100000	2590000	1720000	1620000	1570000	1680000	2230000	4230000	3600000	998000	1750000	3200000	1690000	4940000	2620000
Q91VR2	Q91VR2	ATPG_MOUSE	Atp5f1c	ATP synthase subunit gamma, mitochondrial	1630000	1880000	1040000	1250000	1660000	1170000	1310000	1480000	1210000	1580000	1750000	1740000	1410000	1380000	2620000	1320000	1250000	1520000	1410000	1300000	1060000	1360000	1110000	1480000	1650000	1830000		1140000	1360000	1330000	1310000	1550000
Q9D3D9	Q9D3D9	ATPD_MOUSE	Atp5f1d	ATP synthase subunit delta, mitochondrial	172864	1030000	117572	146702	279298	368795	219046	366849	404305	267655	384227	143585	164748	302438	2640000	336266	336519	592947	136516	212197	224761	172054	163482	96234.9	393714	210500	7110000	313971	238506	198518	285501	303466
Q06185	Q06185	ATP5I_MOUSE	Atp5me	ATP synthase subunit e, mitochondrial	4420000	8640000	6190000	8480000	5920000	3280000	6080000	6200000	4290000	9390000	8590000	6730000	8340000	10500000	6860000	4060000	4840000	6960000	5540000	6660000	6340000	5960000	5410000	5870000	6300000	3660000	252000	4640000	8930000	9160000	9830000	8710000
P56135	P56135	ATPK_MOUSE	Atp5mf	ATP synthase subunit f, mitochondrial	5790000	5610000	4410000	6390000	7990000	4910000	8350000	10200000	8190000	14100000	10500000	9770000	18100000	12000000	12700000	8590000	9460000	15200000	9120000	7580000	7210000	8910000	7000000	10800000	5210000	9130000	66900	11800000	13500000	9990000	14300000	12500000
Q9CPQ8	Q9CPQ8	ATP5L_MOUSE	Atp5mg	ATP synthase subunit g, mitochondrial	3590000	3920000	3690000	5580000	4090000	2930000	4460000	4850000	4090000	7190000	6260000	5020000	8030000	6310000	5780000	4410000	4490000	6920000	4510000	4760000	4070000	4050000	3980000	4140000	3820000	2520000	801000	4430000	5760000	4960000	6960000	6450000
Q78IK2	Q78IK2	ATPMK_MOUSE	Atp5mk	ATP synthase membrane subunit K, mitochondrial	1890000	2130000	1680000	2800000	2010000	1130000	2140000	2780000	2250000	3800000	3530000	3230000	4310000	3950000	3230000	2260000	2820000	3880000	2390000	2590000	2180000	2310000	2090000	3310000	2210000	1740000	178000	2560000	4750000	2450000	3860000	3920000
Q9CQQ7	Q9CQQ7	AT5F1_MOUSE	Atp5pb	ATP synthase F(0) complex subunit B1, mitochondrial	1970000	2130000	1390000	3900000	2020000	917038	1850000	1820000	1910000	2770000	3010000	2780000	3550000	3330000	3400000	2160000	2390000	3440000	1900000	2010000	1590000	1640000	1340000	1660000	2320000	1860000	38700	1980000	3510000	2130000	3300000	3230000
Q9DCX2	Q9DCX2	ATP5H_MOUSE	Atp5pd	ATP synthase subunit d, mitochondrial	2530000	3970000	3010000	3080000	4120000	1420000	2230000	1340000	1550000	5610000	5420000	4520000	4450000	6860000	5650000	1940000	2020000	2250000	2760000	2010000	1580000	2090000	2300000	1850000	3630000	3830000	142436	1910000	2070000	1340000	5790000	3300000
P97450	P97450	ATP5J_MOUSE	Atp5pf	ATP synthase-coupling factor 6, mitochondrial	472118	1240000	455569	689434	812328		415105	175116	247670	913800	762478	675380	676496	1980000	1230000	504204	186979	264036	416436	412371	268138	376092	404862	386112	725062	971115	96056.2	412930	383679	402370	934308	480873
Q9DB20	Q9DB20	ATPO_MOUSE	Atp5po	ATP synthase subunit O, mitochondrial	646789	721951	214833	243594	611328	812992	424331	458008	514569	744101	1020000	1270000	474042	580334	1860000	631501	493836	551685	475939	296327	269362	417322	503689	650725	541798	928714	53400	282589	637602	385852	406691	725797
Q9R1Q9	Q9R1Q9	VAS1_MOUSE	Atp6ap1	V-type proton ATPase subunit S1	48821.8		74815.3	65132.5	109634		38403.5	73168.9	79697	65215.3	74460	73905.4	84997.7	75444		40450.1	80267.6	78800.9	78061.7	79039.4	86166	76088.9	71507.4	46988.3	93912			97689.1		80811	72452.7	78564.8
Q9CYN9	Q9CYN9	RENR_MOUSE	Atp6ap2	Renin receptor	189667	211356	190210	246472	153854		174583	181649	193129	202396	211768	132307	186759	193278	155012	174058	209813	189731	214757	199642	222484	307700	160354	157087	237082	190960	117756	201288	208014	177146	194676	177040
Q9Z1G4	Q9Z1G4	VPP1_MOUSE	Atp6v0a1	V-type proton ATPase 116 kDa subunit a 1	251375	201491	197430	311641	278814	253265	282545	253602	275757	351384	318393	350893	424171	402601	351096	309825	251184	361175	276117	256407	253152	337949	305972	279225	257077	251801		299240	374319	342391	389125	417224
P15920	P15920	VPP2_MOUSE	Atp6v0a2	V-type proton ATPase 116 kDa subunit a 2	155667	128189	218353	302338	222305	314910	247614	238122	255858	385504	341356	357320	383996	317254	323897	342160	260999	356641	197057	247707	227581	211907	217544	199252	215471	247510	489997	333601	389106	351847	371348	364113
Q920R6	Q920R6	VPP4_MOUSE	Atp6v0a4	V-type proton ATPase 116 kDa subunit a 4	129809	93934	114157	114307	107315		113789	81523.2	143725	182530	145413	147295	194972	191537	188212	146814	134407	169899	117619	107979	100439	180585	190822	110847	141631	184358	348442	176914	193732	189127	185783	176617
P51863	P51863	VA0D1_MOUSE	Atp6v0d1	V-type proton ATPase subunit d 1	347100	527476	316921	354127	476493	194657	257173	244671	279749	479399	565768	379386	478069	657883	572224	408007	246739	433530	344962	290884	243864	224832	339815	336978	349482	338145	101675	314192	355098	226623	523358	324611
P50516	P50516	VATA_MOUSE	Atp6v1a	V-type proton ATPase catalytic subunit A	25399.3	54758.8	25321					15309.2	32302.9	39015	64292.6		30904.5	28823.2	115337	52004.4	26947.3	64346.5	46397.8		24655.3		25903.9			40000.2	163737	36180.1	37031.9	23895.9	47567.5	29334.5
P62814	P62814	VATB2_MOUSE	Atp6v1b2	V-type proton ATPase subunit B, brain isoform	71327.3	168885	199654	175761		159967	132814	80664.1	120244	132807	221347		159096	171603	360446	142536	108149	174581	117220	128670	160158		98271.4		274222	109297	82407.5	171022		130174	153499	116334
P50518	P50518	VATE1_MOUSE	Atp6v1e1	V-type proton ATPase subunit E 1			31474.6						18786	28878.4	61035		31166.8	45079.1	149210		19895.4	33758.9					7634.65			32840.8	988973				30779.3	26840.1
Q9D1K2	Q9D1K2	VATF_MOUSE	Atp6v1f	V-type proton ATPase subunit F						117170			39590.3	51806.1	66915.6	19911.2	43968.6	57808.2	138648	94607.1	50813.9	94394.7	46557	35894.7	50025.8				105670	86014.9	92102	24532		24446.2	66923.2	44372.6
Q8BVE3	Q8BVE3	VATH_MOUSE	Atp6v1h	V-type proton ATPase subunit H	65884.9			48500.4		79021.3	121620	49901.7	72401.4	76017.5	68859.2	86421.9	97873.1	60453.7	132552	75565.8	79710.2	92173.3	50951.6			75524.8	68115		57051	98004.9		43797.5	127618	105112	76794	130433
Q64430	Q64430	ATP7A_MOUSE	Atp7a	Copper-transporting ATPase 1			70599.6	267951			125838	169690	195854	317821	303326	375874	406364	328997	268089	305430	260246	335507	148590	88720.4	213005		172008			191042	1080000	328550	333950	381097	368602	380973
P70704	P70704;P98200	AT8A1_MOUSE	Atp8a1	Phospholipid-transporting ATPase IA	74281.2		84781.2	86242.6		108987	138503	66982.2	112562	93553.4	92705.9	67566.8	111168		83611.5	169349	73248.8	94235.4	71731.4	106878	109609	73004.1	106200					118233	66817.3	43391.9	101622	87433.6
Q148W0	Q148W0	AT8B1_MOUSE	Atp8b1	Phospholipid-transporting ATPase IC	603003	562801	647595	901312	654930	545586	660478	607682	606669	776110	682116	714298	952790	883234	933277	591844	712147	919765	637383	669653	592020	518625	454240	661867	575475	616131	504918	645437	780185	693596	698666	725595
O70228	O70228	ATP9A_MOUSE	Atp9a	Probable phospholipid-transporting ATPase IIA	160113	79994.9	188969	255484	181177	128601	156468	181566	240105	262732	303461	239428	254653	246761	167584	122024	183170	283577	264689	222623	247042	147620	146443	174770	203650	209945	95643.5	227563	240713	286003	290203	233264
Q61687	Q61687	ATRX_MOUSE	Atrx	Transcriptional regulator ATRX	756776	605721	991598	507152	762500	2860000	809883	956801	704626	505461	510384	449884	321401		452991	3180000	602853	374852	875233	830577	1060000	634956	911566	815596	651685	558839	80982.4	569072	481693	658089	682118
P54254	P54254	ATX1_MOUSE	Atxn1	Ataxin-1								25311.5	31972.8	19541.3	20495.3		13692.7				34423.3										450088	27156		13057.2	17419.3
P28658	P28658	ATX10_MOUSE	Atxn10	Ataxin-10	10174.9							20737.6	35223.2	18127.6	13552.8	8474.5	4965.41		15528.7		8287.66	10614.5	13324.2		9629.06					16602.6	295063				16268	15733.7
Q7TQH0	Q7TQH0	ATX2L_MOUSE	Atxn2l	Ataxin-2-like protein	726532	318492	995386	219140	899112	701963	638884	263297	1030000	509213	301321	539229	638941	639781	868200	1880000	440207	431448	294759	1060000	445688	424940	729248			597648	213734	673709	851685	328699	146238	95077.3
P70295	P70295	AUP1_MOUSE	Aup1	Lipid droplet-regulating VLDL assembly factor AUP1	287440	172533	287964	337321	302206	130270	294087	267704	298095	360247	355955	336175	337156	306168	222226	197307	281309	350494	331993	297155	304934	283931	262339	333448	254530	366017	89453.7	311408	365310	295189	358838	336366
Q9D9K3	Q9D9K3	AVEN_MOUSE	Aven	Cell death regulator Aven	63049.8						75381.4	124602	102408	58936.6	60931.6						58944		100512	73897.9	83333.2		84182		88973.4		87009.9	57747.6			38575.9
Q9Z0F0	Q9Z0F0	B3GT4_MOUSE	B3galt4	Beta-1,3-galactosyltransferase 4			58100.9	97752.2			60559.9	61046.5	65223.5	91029.7	80605	75232.4	89866.7	80026.5	66138.9	44588.7	57670.3	79306.6	78526.9	71610.5	73855									50345.7	92593.6	72748.4
Q91Z92	Q91Z92	B3GT6_MOUSE	B3galt6	Beta-1,3-galactosyltransferase 6	102584		98833.3	115137			103518	71260.9	80291.5	82988.3	107199	63672.8	84702.7	88443	108360		56501.9	77348.8	135575	116839	112850	92208.8	93213.8	105578	118553	75344	130902	92919	94544.6	79250	102286	86855.3
Q5JCS9	Q5JCS9	B3GN3_MOUSE	B3gnt3	N-acetyllactosaminide beta-1,3-N-acetylglucosaminyltransferase 3	472688	419729	682526	553725	370439	221674	438444	395748	329581	384717	449388	596172	366743	289563	265038	313449	281726	318510	601642	809841	619961	597690	561624	609496	541956	464002	116575	437774	421452	603210	463054	426551
Q09200	Q09200	B4GN1_MOUSE	B4galnt1	Beta-1,4 N-acetylgalactosaminyltransferase 1	825633	728986	736340	1250000	986567	819359	930321	1040000	896471	1240000	1220000	1160000	1230000	1100000	968558	1010000	836560	1070000	993659	1130000	1010000	1020000	1020000	1160000	1030000	905982	646046	1110000	891997	1240000	1120000	893394
Q09199	Q09199	B4GN2_MOUSE	B4galnt2	Beta-1,4 N-acetylgalactosaminyltransferase 2	2160000	1980000	2030000	4000000	2250000	1270000	2190000	2320000	1760000	3270000	3460000	3270000	3910000	3480000	2490000	2300000	2430000	2950000	2490000	2670000	2210000	2130000	2060000	2950000	2960000	2030000	23300	2780000	3350000	3200000	3360000	3620000
P15535	P15535	B4GT1_MOUSE	B4galt1	Beta-1,4-galactosyltransferase 1	225051	217339	266168	266094	247341	161105	269675	298839	146618	150595	261701	341769	256252	150750	75742.9	152923	43387.8	63039.2	407921	351125	296212	396548	346333	518501	377466	80598.4	87094.4	172268	123951	328146	139742	246898
Q9JJ04	Q9JJ04	B4GT4_MOUSE	B4galt4	Beta-1,4-galactosyltransferase 4				81373				58824.8	84231.9	107249	103173	109365	111083	106472	65901.9	82814.6	86581.8	107953	43621.6	48253.2	67615.7		45708.8			93301.6		108753	107350	123918	117665	105756
Q9JMK0	Q9JMK0	B4GT5_MOUSE	B4galt5	Beta-1,4-galactosyltransferase 5	225057	217344	266174	266101	247347	161109	269682	294861	142211	150599	264714	333943	256258	150753	75744.8	152927	31531.3	54030.8	407931	428626	332008	396558	346341	518514	377476	78262.1		172273	118439	328154	148171	246904
Q8R087	Q8R087	B4GT7_MOUSE	B4galt7	Beta-1,4-galactosyltransferase 7	60418.7		65462.2	60052.7				39791.6		20355.5	21825.7	19288.8	36550.6						43917.1	41749.8	31078.7			26654.8			1080000				24809.8	37021.6
Q8BWP8	Q8BWP8	B4GA1_MOUSE	B4gat1	Beta-1,4-glucuronyltransferase 1	63516				107264		72134.2	47583.2	46735.3	54552.1	55505.3	58495.3	67395.5	54974.7			48916	52505.6	52069.4		62381.7						154090	59528.3		70694.4	59659.5	52169.4
P97302	P97302	BACH1_MOUSE	Bach1	Transcription regulator protein BACH1								57639.6		48656.9	58567.5	59100.5	40748.9				75230.3	51772.3	41920.9		60812.6						3610000	117568		79130.6	63893.9	40229.7
Q91YN9	Q91YN9	BAG2_MOUSE	Bag2	BAG family molecular chaperone regulator 2	133527	54980.2			103828			101479	252039	84753.9	70478.2	30748		80420.7	58697.7		41696.7	50896.5	108321	79214.9	117432		130819			88469.8	117516	83156.5			41396
Q9JLV1	Q9JLV1	BAG3_MOUSE	Bag3	BAG family molecular chaperone regulator 3	113642	82942.4	91414.1	50946	88532.5	195957	130229	90141.8	179253	57495.2	61848	35431.9	45152.2	67685		81938.3	53334.3	43297.7	97013.3	101019	99373.6	187482	183265	79690.5	145882	57047.5		88802.2		55030.1	45654.2	36895.8
Q8CI61	Q8CI61	BAG4_MOUSE	Bag4	BAG family molecular chaperone regulator 4					137071	81358.7	82280.2	62083.9	64785.6	59707.1	68771.3	84870.6	59695		98623.1		66206.5	60622.5	66314		137076		62410.6				507800			72472.1	52636.7	54687.5
Q8CI32	Q8CI32	BAG5_MOUSE	Bag5	BAG family molecular chaperone regulator 5	69285.3		88156.6	87750.4	129152		116103	77241.4	72325.7	68555.7	82022	73224.6	69961.3		62462	82164.8	72279.9		73365.6		105916	58129.5	88031.2	83082.5		66677.9	692582	105622		75361.2	58173.8	55223.3
Q9Z1R2	Q9Z1R2	BAG6_MOUSE	Bag6	Large proline-rich protein BAG6	304033	309707	229103	175884	343836	391023	339993	383922	401121	300273	293164	285529	258346	226389	237232	288279	372766	297731	356435	344630	389053	272939	324823	301016	241689	346848		364727	201018	292722	234954	206487
Q9DBJ3	Q9DBJ3	BI2L1_MOUSE	Baiap2l1	Brain-specific angiogenesis inhibitor 1-associated protein 2-like protein 1		25282	93756.6				41149	88102.5	65939.7	44924.3	98173.5	68083.7	50284.1	99196	108335	57041.7	84886.1	38007.2	39155.4	50054.4	51519.1		114279				50232.6	75098.5		78475.6	76636.9	68689.4
O08734	O08734	BAK_MOUSE	Bak1	Bcl-2 homologous antagonist/killer	973507	788505	839092	1370000	914636	760441	750141	870893	725229	1320000	1410000	1980000	2250000	1770000	1980000	1280000	898925	1390000	813090	1150000	819278	981123	736013	1250000	891643	1190000	122000	946447	1800000	1360000	1370000	2330000
O54962	O54962	BAF_MOUSE	Banf1	Barrier-to-autointegration factor	1170000	1580000	1590000	2070000	1600000	913878	1880000	2710000	1690000	1480000	1270000	1060000	1200000	1710000	1290000	935211	1400000	1670000	1410000	1790000	1930000	1860000	1760000	1900000	2180000	709260	101380	1340000	1810000	1580000	1630000	1190000
Q91XV3	Q91XV3	BASP1_MOUSE	Basp1	Brain acid soluble protein 1	64801.5	160154	63345.6		56901.5		33192.9	25430.8	27342	42239.3	54054.8	44111.3	23813.1	60380	47414.2	55582.8	36292.1	24211.1	57138.6	37961.4	51291.6	49996.5	89719.9	32300.6	47733	35347.1	197442	45261	60059.3	38315.3	44016.9	36267.8
Q07813	Q07813	BAX_MOUSE	Bax	Apoptosis regulator BAX	272613	297259	270665	252684	376718	527249	362566	301640	362563	417566	347441	433109	372987	447126	366735	477567	400413	377228	295345	278740	327268	584899	631004	626397	375708	393870		429125	488001	452088	444401	480023
O88379	O88379	BAZ1A_MOUSE	Baz1a	Bromodomain adjacent to zinc finger domain protein 1A	285507	249750	259799	315128	200598	184816	372549	243447	283673	252736	238344	171249	278518	209416			220146		270104	283501	361925		245305		137475	181187	561457	238596	402644	176443	228815	337410
Q9Z277	Q9Z277	BAZ1B_MOUSE	Baz1b	Tyrosine-protein kinase BAZ1B	576390	521525	693200	461238	550242	582211	553796	555193	452925	348472	328410	300149	228033	150335	274133	116563	265529	204141	510115	619318	704847	527235	609555	486129	450547	317272	182215	432322	206322	268161	212303	161504
Q91YE5	Q91YE5	BAZ2A_MOUSE	Baz2a	Bromodomain adjacent to zinc finger domain protein 2A	179618	141907	220509	161791	192508	17711.1	177194	228625	183781	170553	150296	180278	122082	118297	56094.6	70114.1	170942	117033	211919	267685	289631	157787	180595	175457	196080	186723	61881.9	226426	116066	154966	96939.7	74417.3
Q811G0	Q811G0	PTHB1_MOUSE	Bbs9	Protein PTHB1	1740000	1700000	1330000	1300000	2120000	995203	1660000	1920000	1650000	1660000	1440000	1620000	1020000	1630000		783357	1110000	1040000	1850000	2300000	1900000	1280000	1100000	845269	2840000	1700000	150000	1650000	1360000	1870000	1400000	1280000
Q9R069	Q9R069	BCAM_MOUSE	Bcam	Basal cell adhesion molecule	91650.9		52720.8		47788.1		43753.5	41852	121232	58449.8	67997.4		53674.6		63166.4		33510.3	45114.1	36591.5		58253.1	85336.5	45997.4	32480.2		89108.7		57584.8			50790.7	62497.7
Q61335	Q61335	BAP31_MOUSE	Bcap31	B-cell receptor-associated protein 31	160021		146170	318701	63869.7	216104		75445.1	100968	161942	106937	175591	146540	190483	179518	192620	153432	170883	101730	106084	129241	119540	112258	140518		183209		138898	232578	142349	168389	157020
Q61140	Q61140	BCAR1_MOUSE	Bcar1	Breast cancer anti-estrogen resistance protein 1								49860.8	83848.8	88542.8	83086.3	118456	99740.6	131712	201597	188861	152799	142313			30408.1						526724	116311	154968	76992.5	115457	132966
Q80YN3	Q80YN3	BCAS1_MOUSE	Bcas1	Breast carcinoma-amplified sequence 1 homolog	38529.3		102629	54309.3			108466	206412	61347.9	49890.6	63970.3	57994.2				130045	52953	54750.5	141243	102600	88706.4	77743.9	138309	67031.8	129541	105734	31396.1	82357.7		143864	37665.6
Q9D287	Q9D287	SPF27_MOUSE	Bcas2	Pre-mRNA-splicing factor SPF27	168525	299825			214698	164753	255148	202459	153880	148797	170860	169816	110696	163625	159567	218784	207942	116909	166175	162429	236106	205851	235345	192202	308727	149659	248222	301618		145923	138037	76690.3
Q03311	Q03311	CHLE_MOUSE	Bche	Cholinesterase											49241.3		69156	88115.4	43908		19392.6	44254.3									59631
O55028	O55028	BCKD_MOUSE	Bckdk	[3-methyl-2-oxobutanoate dehydrogenase [lipoamide]] kinase, mitochondrial	102130	93268.4	107763	109224	110220	118936	119660	118640	147481	128255	125568	84411	110078	86226.8	124633	119383	117966	116209	149987	128909	129445	129150	107472	141202	106329	91020.4	454554	115149	99108.1	56692.5	116988	107761
Q9Z0H7	Q9Z0H7	BCL10_MOUSE	Bcl10	B-cell lymphoma/leukemia 10	63454.2		33807.1		56173.5		41160.4	85429.3	68799.6	71280.9	56861.6	77728.5	62578.7	80254.7	23444.4	71541.8	78005.2	59214.4	64494.2	58852.3	42583.8	97558.3	74867.9		34024.9	108220		50167.3	27968.9	46515.2	78761.9	77954.6
Q99PV8	Q99PV8	BC11B_MOUSE	Bcl11b	B-cell lymphoma/leukemia 11B	55637.8		153756			61028.7		77096.7	48426.1			25398.1	39753.5						65304.9		88573.8		89455.5				119964	56180.8
Q64373	Q64373	B2CL1_MOUSE	Bcl2l1	Bcl-2-like protein 1	71514.7	127635	82743.5	95041.9	83431.9		67183.1	50258.3	57443.5	105486	93262	76153.7	89641.1	137816	144217	80570.8	54538.6	90157.4	52246.4	65359.4	60995.8	65029.7	55375.9		95928.9	75270.5		53835.1	108082	106856	124740	88794.8
P59017	P59017	B2L13_MOUSE	Bcl2l13	Bcl-2-like protein 13	69589.4	52200.7		49800.8	72390.9		65407	103368	91177.3	135886	116871	184245	78590.9	97828.8	50832.4	150350	167994	62951.9	26589.9		77018.9				115672	104093	195764	135509	73542.1	137909	100420	133989
Q9CPT0	Q9CPT0	B2L14_MOUSE	Bcl2l14	Apoptosis facilitator Bcl-2-like protein 14	278024	139217	172865	263405	272701	210704	189169	251550	202807	197931	182136	201792	171561	170264	203540	219590	212724	181260	187587	170084	199535	209007	176323	167599	162508	252460	78127.7	154417	176346	200193	163796	148507
Q08ED0	Q08ED0	B2L15_MOUSE	Bcl2l15	Bcl-2-like protein 15				95993.3		255236	144355	129505	261039	264900	271618	333284	515828	416464	775084	581097	299622	746086	111346	136069	103493	145887	117639	81246.3	91725.4	394968	220553	557001	727142	635557	599569	909244
Q8K019	Q8K019	BCLF1_MOUSE	Bclaf1	Bcl-2-associated transcription factor 1	156991	205602	183106	90453.7	159529	31616	185497	165890	148929	116360	168662	95716.3	63172.2	56602.7	26820.6	55669.9	118000	60174.4	151080	203065	197995	122281	155080	119042	117740	108995	327860	154721		99713.8	54011.8
Q99NF1	Q99NF1	BCDO2_MOUSE	Bco2	Carotenoid-cleaving dioxygenase, mitochondrial											43216.3		73258	48512.7	220683		21100.3	83727.5									3350000
Q9CZP5	Q9CZP5	BCS1_MOUSE	Bcs1l	Mitochondrial chaperone BCS1	615748	557760	411922	1040000	576394		575786	666685	697173	693553	795735	537165	863199	681315	880073	562402	607853	682471	580681	596934	611254	489710	335416	430678	398266	533751	117084	601308	654499	587036	756023	734991
Q80XN0	Q80XN0	BDH_MOUSE	Bdh1	D-beta-hydroxybutyrate dehydrogenase, mitochondrial	3030000	1850000	1320000	1960000	2460000	1560000	999972	1490000	1230000	2170000	1540000	2150000	1520000	1680000	1640000	1250000	990543	1370000	1170000	1580000	873699	1250000	935156	1630000	1280000	1420000	97713.5	724467	1370000	971014	831643	869302
Q8BSV3	Q8BSV3	BEND7_MOUSE	Bend7	BEN domain-containing protein 7				132158				62634.5	77810.6	71481.8	71466.8	68913.8	78548.7	43588.3	49530.3		64845.7	60902.3	49570.9	33258.3	64835.1		37998.6			38342.6	451512	59451	14149.2	43658	59806.9	46820.6
O35623	O35623	BET1_MOUSE	Bet1	BET1 homolog	186368	103218	223952	318255	150812		117559	145939	148501	130342	128686	151485	135533	142162	91547.3		123163	143593	173530	242656	137664	134688	90328.6	133871	181847	127503	81491.1	114381	102118	109200	99941.7	96838.8
O35153	O35153	BET1L_MOUSE	Bet1l	BET1-like protein	239743	316971		151331	282264		244633	234480	246466	292620	251491	300337	216536	263660	235051	172060	324260	249979	248139	307762	314338	275990	247168		324068	247277	59693.6	318314	372810	398562	290697	295989
Q8R079	Q8R079	BFAR_MOUSE	Bfar	Bifunctional apoptosis regulator							107531	140711	136912	170148	163087	138853	184251	153690	145063		146642	173755	140821		125934					122857	266601	145032		113043	171722	164844
P28653	P28653	PGS1_MOUSE	Bgn	Biglycan	2960000	1540000	2390000	1930000	1550000	1760000	2290000	1870000	2930000	2070000	1740000	1350000	1820000	1000000	1110000	1010000	1500000	1620000	2460000	2100000	2970000	4240000	3360000	2670000	1500000	1500000	4090000	1830000	2820000	1580000	1890000	1770000
D3Z6Q9	D3Z6Q9	BIN2_MOUSE	Bin2	Bridging integrator 2	85379.3		46575.1		70193.8		66369.6	50179.6	64462.3	87620.8	71462.7		31511	66128.6			60407.1		52860	46865.4	76376.9	123108	184018			35593.5	78188	100008	47447.4	76852.9	48044.8	77835.5
Q9JI08	Q9JI08	BIN3_MOUSE	Bin3	Bridging integrator 3	43880.7	51009.6					45346.1	77416.3	80978.4	43196.4	25436.1	25837.9					37096	29106	72375.4	52736.8	101211	78189.9	61120.8	64889.5	30950.4			47602.9		37904.3	19766.3
O88738	O88738	BIRC6_MOUSE	Birc6	Baculoviral IAP repeat-containing protein 6	185939	74641	158493	128038	161075	191416	182781	243088	223279	177898	193689	156064	146350	130646	153371	211020	189726	166173	201215	210336	221951	220769	223704	229789	164150	153892	20629.8	195170	134057	166983	147854	142188
Q8R016	Q8R016	BLMH_MOUSE	Blmh	Bleomycin hydrolase	186794		669514	278097	384008	552663	593194	101385	321241	176146			155120	308424	134166	382510	177769	163165	568054	451880	83451.2	512451	541061	482662	615746	531551	119847	176248	415599	250180		197457
A2AAE1	A2AAE1	BLTP1_MOUSE	Bltp1	Bridge-like lipid transfer protein family member 1							59663.3	109921	149424	144832	144801	86603.6	204460	180657	171857		119109	180999	139138	383444	111324		97201.3				58218.1	143773	216468		154256	142423
Q6QD59	Q6QD59	SEC20_MOUSE	Bnip1	Vesicle transport protein SEC20	445740	441165	439035	436269	448142	509251	498661	432271	384236	450335	376390	455438	398445	319662	381678	460000	381368	387654	419846	494825	432070	598047	483449	608690	396628	373543	57279.5	486498	461384	392015	331665	297232
E9Q6J5	E9Q6J5	BD1L1_MOUSE	Bod1l	Biorientation of chromosomes in cell division protein 1-like 1	515034	334728	830766	523657	1750000		1820000	464435	939686	718880	528790	470594		1200000	619928		291446	538008	1010000	1630000	713941	2730000	1060000		5050000	2180000	727460	557667	2790000	800711	287081	500190
P97452	P97452	BOP1_MOUSE	Bop1	Ribosome biogenesis protein BOP1	256822	332864	265450	240046	217497	204199	215341	219597	179506	110768	83584.5	60240.6	108099	38955.1		34810.9	60448.4	31844	274290	302489	286215	243192	266231	274096	159147	115877		145433		106152	61202.5
Q80V26	Q80V26	IMPA3_MOUSE	Bpnt2	Golgi-resident adenosine 3',5'-bisphosphate 3'-phosphatase	189588	171275	173400	312258	190358		178510	176737	136326	205370	241140	228736	186790	164921	73069.6	67349.3	163456	160724	202116	251399	236753	133449	185621	150316	185475		754313	229607	170396	225497	186017	189078
G5E8P1	G5E8P1	BRD1_MOUSE	Brd1	Bromodomain-containing protein 1	74453.7		71815.9	78655.8	81254.8		93514.1	103215	70874.2	58669.3	60406.5	67882	55482.8	48292.2	44639		37277.1	32567.2	88975	92618.5	94352.5	84929.8	88406.4	36507	73851.4	53066.9	71461.8	64490.9			42829.9	38017.9
Q7JJ13	Q7JJ13	BRD2_MOUSE	Brd2	Bromodomain-containing protein 2	125951	83282	171174	114071	187232		156781	129861	110609	100534	89406.9	70373.4	90340.5	99188.9			95425	92430.8	106662	83005.7	129323		227765		78133.8		356410	101241				52800.4
Q8K2F0	Q8K2F0	BRD3_MOUSE	Brd3	Bromodomain-containing protein 3			79139.5				61223.7	106483	98169.3	70762	64717		48683.9		25637.5		78399.5		72337.3	82952.6	102693						60802.1	105218		70916.7
Q9ESU6	Q9ESU6	BRD4_MOUSE	Brd4	Bromodomain-containing protein 4	130265	94767.2	147017				113735	182206	206449	131454	120224	188531	90439.7	101358	47626.5	17748.6	145642	110577	152111	137863	173356		189350					195462		136556	50812.9
Q8R3B7	Q8R3B7	BRD8_MOUSE	Brd8	Bromodomain-containing protein 8			161565					66053.5	79720.2		59159.9	67738.3	96260.8				45505.4		68713.8	118769	155139		62231.2				222939	100608
Q8BXV2	Q8BXV2	BRI3B_MOUSE	Bri3bp	BRI3-binding protein	244632		382191	430137	157857	193114		183598	159021	157485	143822	147842	160039	138283	188364	152090	122216	197797	203214	266703	224771	166194	193077	281994		132745	377804	159863		184643	135577	128273
Q9DCA5	Q9DCA5	BRX1_MOUSE	Brix1	Ribosome biogenesis protein BRX1 homolog	183463	236733	154053	170986	176457	126216	176035	212935	102809	83782.7	91357	70741.4	95619.8	33675.7	46728.5		78824.5	62185.2	219687	256241	263945	228161	232356	294825	122607	66646.9	188115	80946.5	69365.5	70460.4	30550.6	34284.1
Q91VR8	Q91VR8	BRK1_MOUSE	Brk1	Protein BRICK1	78179.9	123570	68607.3		67388.1	80376.6	69780.2	62863.3	101122	96536.5	82917.2	84821.1	67105.8	67735.5	85800	99062.5	109644	100485	65147.4		65889.3	53719.5	79668.7	33038.3	93681.4	86146.6	4490000	48893.1		24630.4	61304.9	66523.8
Q8K2Q7	Q8K2Q7	BROX_MOUSE	Brox	BRO1 domain-containing protein BROX	36304.1				52586.7	50221.5	69520.2	52891.3	78219.8	86980	95276.3	87296.4	90729.4	79871.2	84740	76778.7	68335.2	113914	48237.9	23593.1	26840.9		59819.8		79427.1	203624	248143	68549.9	57223	97756.3	142883	162750
B2RRD7	B2RRD7	BRPF1_MOUSE	Brpf1	Peregrin	74075.8		46806.7	79732.5	127267		68644.3	64765.4			64022.1	69877.9	61997.6	57806	75765.4			43235.5	85715.7	102244	65269.8						98745.9		66333.6	113323	65184.1	95308
Q80Y55	Q80Y55	BSDC1_MOUSE	Bsdc1	BSD domain-containing protein 1	59911		76461.3		55433			123990	70052.3	94113.2	117383	104332		79477.5		126159		61515.5	68036.7		106210						343152	156125		99878.9	104318	27067.1
P18572	P18572	BASI_MOUSE	Bsg	Basigin	1040000	1350000	1170000	2090000	1440000	1130000	1200000	1230000	1350000	1490000	1210000	1470000	1510000	1920000	1390000	1130000	1280000	1850000	1240000	1410000	1310000	1110000	938104	1250000	1300000	1210000	521000	1170000	1600000	1260000	1340000	1570000
Q64277	Q64277	BST1_MOUSE	Bst1	ADP-ribosyl cyclase/cyclic ADP-ribose hydrolase 2									34642.2	40182.1	55796.1	42737.7	176822	204359	316853	100725	75865.6	165416								48570.6	39309.7	27364.8	33239.5		45602.7	56623.8
Q8R2Q8	Q8R2Q8	BST2_MOUSE	Bst2	Bone marrow stromal antigen 2	110400		124750		41396.9		74816.1	74019.8	110715	70870.7	70822.8	68488.9	84240.7		35615.9	69297.1	56569.9	47013.5	76189.8	106038	183063	133745	127431	77772			138155	155104	123598	46480.3	130126	100154
Q64152	Q64152	BTF3_MOUSE	Btf3	Transcription factor BTF3	168543	435105	177605	75777.1	332010		91691.3	128065	107645	110689	95491.8	84579.2	62875.5	73026.6	162498	95011.2	137320	44405	79801.5	57671.6	74839.9	65175.8	89003.4	127141	60494.6	51784.2	164091	124566	24411.1	74080.1	66057.9	57642.4
Q9CQH7	Q9CQH7	BT3L4_MOUSE	Btf3l4	Transcription factor BTF3 homolog 4	157704				217678			90890.9	80176.5	107809	61413.3		48080.1	88327	83397		102636						39614.3			60152.6	48057.4
Q7TST0	Q7TST0	BTNL1_MOUSE	Btnl1	Butyrophilin-like protein 1	112052	140527	147057	410894	241306	283688	234281	326544	458726	810402	750025	877313	1180000	979918	818928	869757	859310	1120000	125832	176199	197506	151735	184890		335142	514741	88703.3	650632	876171	857759	1110000	1120000
O70355	O70355	BTNL2_MOUSE	Btnl2	Butyrophilin-like protein 2									45053.3	146711	121908	102088	265146	190312	288949	183315	150734	273694									61486.6	103959	91020.4	74806.8	168131	174218
Q9WVA3	Q9WVA3	BUB3_MOUSE	Bub3	Mitotic checkpoint protein BUB3	108780	123356		295249	173034	169453	156999	133231	132174	87730	125343		97950.6				111051	126967	133987	166987	196338	186179	150922					182091		36060	48855.7	30577.8
O54825	O54825	BYST_MOUSE	Bysl	Bystin	266509	545542	187905	218046	405362	218889	269356	244774	199813	98621.6	105811	96931.9	124644		792299	67405.9	72419.1	84064.8	271432	243773	317267	333280	354406	384026	139657	167115	1050000	143321	216872	154899	80479.1	63284.2
Q9CQC6	Q9CQC6	5MP2_MOUSE	Bzw1	eIF5-mimic protein 2	356605	303006	163816	140473	569755	532059	288656	482768	577457	363387	269796	181231	264402	325416	429809	365536	359140	411971	391332	185792	225681	429131	363000	406209	269460	362888	1150000	335206	242631	242583	310621	283357
Q91VK1	Q91VK1	5MP1_MOUSE	Bzw2	eIF5-mimic protein 1	334938	190728	120346	125380	404538	474089	261019	356018	449598	235562	175487	134137	128596	158212	124508	171104	197144	155518	258174	156090	245359	306407	292810	283866	317509	296675		202733	112338	195678	169687	152794
Q9JJ06	Q9JJ06	C1GLT_MOUSE	C1galt1	Glycoprotein-N-acetylgalactosamine 3-beta-galactosyltransferase 1	387021	249820	542137	427674	321698	151163	433165	341906	271613	379223	449646	446455	366014	271039	293672	278036	264713	271234	608375	629261	425323	419002	372255	567710	425994	453152	98836.5	313597	276617	307097	297791	298648
Q9JMG2	Q9JMG2	C1GLC_MOUSE	C1galt1c1	C1GALT1-specific chaperone 1	266982	288713	406886	396041	288105	192914	334104	302357	278222	313308	399486	348758	368562	260443	257521	244247	235900	299251	495293	427614	384234	408007	362680	568139	331111	250701	541772	286681	351051	308914	418331	371164
O35658	O35658	C1QBP_MOUSE	C1qbp	Complement component 1 Q subcomponent-binding protein, mitochondrial	636668	1090000	562066	745112	1100000	940135	662751	693033	867372	826058	835342	235313	495069	996587	1480000	645513	362111	651571	991894	782844	517717	301918	393735	450214	2510000	848482	51983	627675	460087	623113	767927	335782
Q80X80	Q80X80	C2C2L_MOUSE	C2cd2l	Phospholipid transfer protein C2CD2L	48511.3		335236	385596			83335.6	86807.9	118991	136281	165888	169976	158630	194679	146609	203423	197840	146871	86126.4	105227	111323		152507		228300	123296	483591	248012	203844	230246	180043	216263
P01027	P01027	CO3_MOUSE	C3	Complement C3	199406	133895	159146		191149	194841	253461	106581	272141	111678	154886	97535.3	147625	157309	103785	178746	107710	127015	185261	129512	193875	247719	144410	365208	796385	167707	367070	173557	133555		141142	116976
P01029	P01029	CO4B_MOUSE	C4b	Complement C4-B	162931	32685.4	72128		152167		75582.4	71170.7	161097		82659.5		66779.6						61735.7	28881.1	116636	195019	111631	1480000	738343		147957				108082	90823.8
P30993	P30993	C5AR1_MOUSE	C5ar1	C5a anaphylatoxin chemotactic receptor 1	260082	308235		367636			315234	292568	396797	563218	496072	475091	524606	539040	511335	487704	372176	537403	238354	255716	332899		845117	313426	255013	557719	954162	379934	612544	464877	634228	669514
Q8CI85	Q8CI85	CAH12_MOUSE	Ca12	Carbonic anhydrase 12	85676.8	71641	97629.9	123191			79898.4	69816.4	66707.4	152611	120588	162739	145612	166022	60810.2	84964.3	115184	118362	81795.3	68866.5	60091.3	35145.4	55786.5			100623	299795	58757.4	67949.9	81229.5	76420.4	132279
Q64444	Q64444	CAH4_MOUSE	Ca4	Carbonic anhydrase 4	401270	505466	511864	1220000	781608	536728	873240	1010000	861957	843389	1180000	968016	973994	704389	679645	797126	803146	830969	431673	506543	440499	348261	520690	220414	505571	774808	1380000	804576	993224	944723	878116	699981
Q8VHB5	Q8VHB5	CAH9_MOUSE	Ca9	Carbonic anhydrase 9	40810.4		27096.6	92217.9		49096.8	34686.4	42254.2	54716.5	65090.1	60404.3	42874.5	53010.4	35090.2	43638.2	33420.8	31079	32427.2	62074.8	41306.2	55027.4	23174.2	36790.1	53560.6		35557.5	351599	36272.2		33408.1	45671.5	37591.1
Q06138	Q06138	CAB39_MOUSE	Cab39	Calcium-binding protein 39	183836			227089	335717	553766	219864	271615	412216	468465	468854	401211	450765	659556	1100000	499976	539989	706331	218918		109416	203184	151745	277080	270299	514660	1380000	281365	520645	419964	480554	513124
Q9DB16	Q9DB16	CB39L_MOUSE	Cab39l	Calcium-binding protein 39-like	249536			384410	399526	387250	305999	293051	409969	503791	530042	439030	550696	671259	1060000	376760	557991	842042	217215			177627	109652	232257	276112	436064	165492	427474	735834		597891	585378
Q6PDJ1	Q6PDJ1	CAHD1_MOUSE	Cachd1	VWFA and cache domain-containing protein 1	383692			210468		192502	454688	285484	354480	323648	507749		340869		489722	321119	303021	227814	475773	165961	317290	408032	532205				1260000	362651	138814		370412
O08532	O08532	CA2D1_MOUSE	Cacna2d1	Voltage-dependent calcium channel subunit alpha-2/delta-1	182982	136498	321070	179586	156598		218927	247616	293682	168833	190344	95173.4	177632	209625	129026		161024	194576	211048	138770	231959	283763	233370	265430	158391	461183	230154	149404	175254	195145	169207	202417
B2RQC6	B2RQC6	PYR1_MOUSE	Cad	CAD protein	939095	688384	713946	398547	665265	940955	888210	879455	730219	336079	371460	215825	254765	230355	338374	144076	233179	189789	1120000	905347	944616	950999	946482	924253	762529	280824	521872	391733	195730	287429	214432	206997
Q8R5M8	Q8R5M8	CADM1_MOUSE	Cadm1	Cell adhesion molecule 1	54842.8						59064.1	41665.7	130820	75633.7	91717.6		91358.3	47414.9	72804.1	47594.9		84574.7	51403.7		114168		93221.5				333181	115526			139283	99466.1
Q60755	Q60755	CALCR_MOUSE	Calcr	Calcitonin receptor	24574.9		58043.9	102296		245838	56790.9	81156.7	85307.1					51698.6		60490.2	23993.7	28996.8		124328	93797.8		79557.5	98778.9	325962	30094.6	168342	32441.8	110153	102528	42323.1	42499.3
P0DP26;P0DP27;P0DP28	P0DP26;P0DP27;P0DP28	CALM1_MOUSE;CALM2_MOUSE;CALM3_MOUSE	Calm1;Calm2;Calm3	Calmodulin-1	1920000	10200000	2580000	2580000	4810000	2650000	2670000	2590000	2560000	3830000	6180000	1880000	2560000	9770000	4980000	4610000	2830000	4480000	1140000	2570000	2210000	1510000	2330000	991519	9090000	1280000	600000	4730000	2630000	5030000	5500000	2430000
Q91WQ9	Q91WQ9	CALL4_MOUSE	Calml4	Calmodulin-like protein 4			63282.4	61802.3	102008			52278.3	96648	130438	113956	100732	100832	181319	156474	112686	153970	128953	45702.1		54664.2					232732	90642.2	86129	74322.3	69917.4	93554.4	82493.9
P14211	P14211	CALR_MOUSE	Calr	Calreticulin	935935	2360000	1060000	1820000	1670000	496375	985626	944663	989268	2590000	3120000	550313	2400000	3850000	1850000	433077	593935	2190000	1030000	1610000	1390000	816391	943349	1250000	1650000	408219	642000	2000000	1240000	2490000	2350000	1290000
O35887	O35887	CALU_MOUSE	Calu	Calumenin	394607	807180	675054	975605	545333	284630	375544	408070	482520	538461	545808	293620	482741	907534	510498	270116	286928	619661	321397	415424	535937	424519	338584	297762	740233	367331	81178.1	760159	603434	822182	605884	364675
Q91YS8	Q91YS8	KCC1A_MOUSE	Camk1	Calcium/calmodulin-dependent protein kinase type 1								27578	44363.1	14893.4	26840.5						21182.3	33456	35399.5		24889.4		36674.9				22443.3				13472.2	32731
Q8BW96	Q8BW96;Q91YS8	KCC1D_MOUSE	Camk1d	Calcium/calmodulin-dependent protein kinase type 1D	65355.2	89626.6				85357.1	96432.9	108338	102712		81621.9	37030.7		63868.6	116292		72494.8	84563.9	126826		90027	48663.6	69822.3		40030.5	122452	284370	120644		66013.3	59861.7	65538.2
Q6PHZ2	Q6PHZ2	KCC2D_MOUSE	Camk2d	Calcium/calmodulin-dependent protein kinase type II subunit delta	343185	258783	316119	413447	375413	431985	358048	427932	446355	511896	476038	699647	402363	351787	209839	510040	635292	331051	294049	311869	328635	274374	331666	210326	373712	488722	1770000	498034	289636	570076	394672	421540
Q923T9	Q923T9	KCC2G_MOUSE	Camk2g	Calcium/calmodulin-dependent protein kinase type II subunit gamma	143280	129020	143905		146583	124113	129454	153728	204554	170769	165620	165276	141461	133957	117165	168888	194794	128504	118705	141712	142611	104037	147388	145531	163233	156493	371040	123376	101721	197737	110741	145355
Q80VC9	Q80VC9	CAMP3_MOUSE	Camsap3	Calmodulin-regulated spectrin-associated protein 3		28477.4					64710.4	63486.1				58730.4			29776.7		71535.3		43394.6								104427	93454.9		28713.2
Q6ZQ38	Q6ZQ38	CAND1_MOUSE	Cand1	Cullin-associated NEDD8-dissociated protein 1	853310	544119	563629	440177	737698	1140000	815454	859291	1050000	770414	740564	966543	612960	490763	712131	1180000	1100000	907326	861732	528305	658237	1140000	1010000	1010000	802918	910788	980314	857761	806989	893722	855663	1090000
Q8VCF1	Q8VCF1	CANT1_MOUSE	Cant1	Soluble calcium-activated nucleotidase 1	413506	477207	459297	625693	407517	301708	390417	380439	333755	526906	579631	513939	536712	456512	415981	363267	299587	375334	583332	615255	515854	352428	348564	375628	507447	319258	204490	498219	389933	483043	484926	452369
P35564	P35564	CALX_MOUSE	Canx	Calnexin	3740000	4360000	4820000	5030000	4830000	2860000	5010000	4880000	5180000	7060000	6000000	6420000	5980000	6630000	4800000	4580000	5690000	6420000	4210000	4830000	5000000	5260000	4500000	5190000	6590000	7830000	159000	5540000	8010000	7470000	7100000	6530000
P40124	P40124;Q9CYT6	CAP1_MOUSE	Cap1	Adenylyl cyclase-associated protein 1	527308	674828	566837	418340	353673	725595	586701	445381	511060	536401	875501	523325	437287	373764	645658	882473	589340	398744	560052	446510	478443	548076	664652	320687	777757	562432	492189	769673	448387	848978	574027	577923
O35350	O35350	CAN1_MOUSE	Capn1	Calpain-1 catalytic subunit	411929	367896	327647	380508	511067	476482	465950	458890	534355	624784	704248	625045	578209	637515	645169	800919	828986	627256	443553	355309	377277	347724	372598	379902	551637	663202	515695	717169	464363	685078	635392	560092
Q3UW68	Q3UW68	CAN13_MOUSE	Capn13	Calpain-13	81028.5				128520			71444.2	63754.9		66754.8	92885.9	79158.9		109925		95361.2		80409.9	83985.1	105998		65043.6		148921	96693.3	141970	88587.1
O08529	O08529	CAN2_MOUSE	Capn2	Calpain-2 catalytic subunit	526656	218259	317811	248463	330835	323008	430952	276172	582270	252023	348842	217340	285006	231230	215321	260786	208717	258932	537338	213568	414914	424976	385948	361096	311491	349363	102916	284436	387683	289419	290689	390097
O08688	O08688	CAN5_MOUSE	Capn5	Calpain-5	149205		197306	161546	125480	49261.9	127800	125512	142535	151787	145330	138487	128403	145198	119663	142725	113032	139969	126053	155346	140922	68456.8	91148.3	60427.1	120328	235010	422043	131335	119611	87474.4	146535	134101
O88456	O88456;Q9D7J7	CPNS1_MOUSE	Capns1	Calpain small subunit 1	319805		795888	339406	444518	598515	718705	536587	310510	440639	427196	273532	288836	538310	684197	399399	304860	360511	340148	434769	338286	332712	287400	254108	6310000	348233	95262	422284	255900	267083	437547	346037
Q60865	Q60865	CAPR1_MOUSE	Caprin1	Caprin-1	474791	511527	502375	398303	612333	371648	456363	609921	531135	380818	426109	337120	217948	297509	233057	332080	407325	275950	402900	594098	585089	492350	510679	328408	655519	292101	460092	492020	269483	357758	260275	193858
P47753	P47753	CAZA1_MOUSE	Capza1	F-actin-capping protein subunit alpha-1	140469	267509	139715	136996	161337	180157	164135	175820	201016	179859	245597	201071	176621	190801	212277	198512	233792	215704	202284	145932	203965	281591	247533	259610	250572	170156	219873	286521	213645	317477	242657	201502
P47754	P47754	CAZA2_MOUSE	Capza2	F-actin-capping protein subunit alpha-2	1180000	1970000	942687	846324	1620000	2190000	1110000	1140000	1190000	1250000	1480000	1280000	1250000	1350000	2060000	1710000	1170000	1410000	1230000	1030000	1120000	1640000	1710000	1240000	1980000	1360000	83700	1340000	1290000	1610000	1270000	1210000
P47757	P47757	CAPZB_MOUSE	Capzb	F-actin-capping protein subunit beta	437980	415656	414196	361294	291448	442327	317310	269238	390434	304708	342897	325436	284802	286538	309197	459372	283138	306430	364673	376162	267041	373583	396480	265687	601103	641897	227881	328766	301938	330453	263676	273010
Q9D1I2	Q9D1I2	CAR19_MOUSE	Card19	Caspase recruitment domain-containing protein 19	96336	42580.3	54482.9	229558	115128		99788.6	105829	173765	220701	196987	220000	311541	262850	253785	222691	161227	229234	101479	116476	146583	104679	119098	147088	127286	204977	284800	209215	208778	190644	215466	298992
A2AIV8	A2AIV8	CARD9_MOUSE	Card9	Caspase recruitment domain-containing protein 9									109022	144557	162358	243946	171157	165774	89811.9	196432	234629	201506	146081								283354	110465	114179	101974	120370	167347
Q9WVG6	Q9WVG6	CARM1_MOUSE	Carm1	Histone-arginine methyltransferase CARM1		207438					107354	119963	196990	93907.5									164703	209382	164911		133207		140964	163350
Q6EDY6	Q6EDY6	CARL1_MOUSE	Carmil1	F-actin-uncapping protein LRRC16A	978873	866399	902454	844667	1190000	892564	1070000	1260000	1240000	1040000	996208	1440000	796258	707396	787851	1390000	1450000	989366	856641	885965	993573	998949	933473	1010000	1100000	995320	188823	1200000	811375	1150000	813390	882427
Q3V3V9	Q3V3V9	CARL2_MOUSE	Carmil2	Capping protein, Arp2/3 and myosin-I linker protein 2	125789		106122		134710		118964	175094	151306	152282	137163	200353	85152.4	71101.9		114654	243672	92779.4	104211	125828	114165		109162		158541		632562	192856		156397	93541.9	68983.6
O70589	O70589	CSKP_MOUSE	Cask	Peripheral plasma membrane protein CASK	151057	171989	124193	213610	171133	178572	196642	198778	187355	199508	193982	174164	241243	146685	176604	199413	174186	210156	197847	158999	189784	173927	170970	149156	159654	121290	338779	175469	213188	177432	193943	216522
P29452	P29452	CASP1_MOUSE	Casp1	Caspase-1	254479	225572	273133	293842	384120	701349	310216	370228	474340	455825	410052	412427	390793	459534	648888	765523	550805	669926	508295	284767	253792	394376	329337	410747	550762	1530000	306789	629024	832610	645926	682656	766765
P97864	P97864	CASP7_MOUSE	Casp7	Caspase-7	102722	153517	141004	195221	279005	290822	281657	439589	294412	269422	280403	432955	388549	312653	452411	569067	445711	276243	283654	300969	224920	402583	195543	177674	355104	320139	63211.2	336323	306217	512582	290375	258239
O89110	O89110	CASP8_MOUSE	Casp8	Caspase-8	137368		94771.7	118922	143617	299929	174486	178603	210060	1280000	1510000	818544	918502	1400000	1130000	1150000	1220000	969453	148167	177510	118827	120342	152001		250554	364793	816570	498791	274046	402694	304083	307767
P51125	P51125	ICAL_MOUSE	Cast	Calpastatin	214950	476059	196829	246564	259191	174367	264529	308679	287469	255080	282003	312672	176769	253039	164947	352348	455170	226104	206989	212910	269820	181581	276239	127214	391229	147414	52022	535687	191803	575068	286060	297898
Q9CWL2	Q9CWL2	CASZ1_MOUSE	Casz1	Zinc finger protein castor homolog 1	101076		118920	128127	172794		122836	210801	190970	204286	200962	270927	148657	106960	73682.5	140658	297391	134286	71136.3	139284	206722	121501	132549		167131	164344	220122	301371	112641	241440	159854	114654
P24270	P24270	CATA_MOUSE	Cat	Catalase	1370000	1970000	1340000	1380000	1620000	954727	1570000	1560000	1070000	1060000	1340000	199661	1290000	1460000	1460000	643642	429420	1430000	450241	558370	407428	665790	354575	807197	400253	349690	451926	748156	433731	609441	897015	485284
P49817	P49817	CAV1_MOUSE	Cav1	Caveolin-1	2230000	1420000	2580000	1890000	1100000	1260000	2020000	1090000	1810000	1140000	1140000	1380000	1160000	757097	827963	803574	765334	817664	1790000	1430000	1750000	2420000	2050000	2050000	1370000	1490000	146000	1370000	1410000	1080000	1200000	1480000
Q9WVC3	Q9WVC3	CAV2_MOUSE	Cav2	Caveolin-2	83687.1		93959.6					59796.6	85047.6	28621.1	44002.7	49380.6	100738			59648.7	100767	74264.6	73720.4	34237.9	92138.8	75829.2	95065.5			18293.2		52151.2	106000	27287.3	61084.8	77907.5
O54724	O54724	CAVN1_MOUSE	Cavin1	Caveolae-associated protein 1	1630000	1200000	1370000	738931	1080000	813275	1660000	1310000	2350000	1100000	1060000	911817	926673	904887	645494	609473	903693	778255	1470000	1020000	1640000	1770000	1760000	1120000	989935	875539	77867.3	1280000	1070000	1120000	1020000	989933
Q63918	Q63918	CAVN2_MOUSE	Cavin2	Caveolae-associated protein 2	4980000	4280000	3950000	1190000	3670000	2040000	3910000	2950000	3930000	2920000	3110000	2540000	2410000	2180000	1290000	1730000	2010000	1670000	3770000	2060000	3920000	4210000	4910000	2820000	2290000	2520000	104000	2570000	1430000	1790000	2550000	2010000
Q91VJ2	Q91VJ2	CAVN3_MOUSE	Cavin3	Caveolae-associated protein 3	141799	96051.4	108076		94105.1	361557	105397	73434.8	135775	114917	127147	69265.4	71877.9	101381	59584.4				109688	54378.4	81770.6	134606	173050	95969.5	135139	52420.6	1170000	88048.5		84681.5	81086.9	64301.3
P48758	P48758	CBR1_MOUSE	Cbr1	Carbonyl reductase [NADPH] 1	277412	96545.6	72360.5	70752.2	260934	451189	154947	239815	374038	591596	257884	206919	330301	480205	631574	526597	353023	746475	258716	92652.6	112733	170895	160059	269379	186080	727980	755449	169564	477929	257367	410937	552320
P83917	P83917	CBX1_MOUSE	Cbx1	Chromobox protein homolog 1	116163	342906	175102	157990	240642	130046	250284	159461	126835	125281	138486	84656.1	114188	192407	179383	148645	82781.8	132406	106214	176542	234518	129852	162012		233770	68845	745043	181813	118010	157668	114729
P23198	P23198	CBX3_MOUSE	Cbx3	Chromobox protein homolog 3	563051	1040000	820741	416978	783488	520380	918106	695108	473581	343355	357042	285829	245581	277458	238413	264293	355361	248901	500621	728095	772034	472634	666171	602103	725445	252397		507356	195712	443697	238629	114023
Q61686	Q61686	CBX5_MOUSE	Cbx5	Chromobox protein homolog 5	273478	418527	441576	326724	390357	406341	528587	450038	379799	240166	239712	225215	223264			223227	237901	147684	367719	456812	626629	469157	386612	344357	497163	295787	120577	404437		217956	186200	143448
Q8K1A6	Q8K1A6	C2D1A_MOUSE	Cc2d1a	Coiled-coil and C2 domain-containing protein 1A	29869.8	13712.3	15827.8		36450.1		17381.7	55566.8	53429.5	50904.1	48574.8	61107.1	33285.1			53795.4	61371.5	27347.9	37076.7		44758.9		39272.9			41414.2	357920	41112.5		35558.2	28614.6	25083.5
Q8BRN9	Q8BRN9	C2D1B_MOUSE	Cc2d1b	Coiled-coil and C2 domain-containing protein 1B	77459.4		51282.9		90743.5		79401.1	80217	104600	68654.8	66209.4	107262	56900.3			70312.2	68089.4	41286.4	64397.9	83588.1	77842.3	31970.9	57076.2			301767	110108	87063.1		32433.2	43866.9	54392.3
Q8CH18	Q8CH18	CCAR1_MOUSE	Ccar1	Cell division cycle and apoptosis regulator protein 1	383418	474188	429169	526400	564882	352374	548511	648712	538542	455603	443182	375180	405251	354642	330259	372051	521832	403501	528710	516443	568840	486593	528482	375260	494266	426028	22708.2	583557	328216	476312	396131	219874
Q8VDP4	Q8VDP4	CCAR2_MOUSE	Ccar2	Cell cycle and apoptosis regulator protein 2	182060	177350	133079	207266	240021	166456	207948	293114	208852	165121	200869	189928	162603	125558	139074	149276	187022	129725	185512	201847	225014	164874	178393	139393	179674	96895.2	1370000	214041	87721.7	216675	143976	97780
Q8C7V8	Q8C7V8	CC134_MOUSE	Ccdc134	Coiled-coil domain-containing protein 134	161453				117497			74195.7	90556.9	141579	76333.9	115289	69063.7	119821	50891.8	109290	119153	61961.6	24419.4		59916.2					228057	173604	54267.1	128254	112689	92065.7	78528
Q0VG85	Q0VG85	CC162_MOUSE	Ccdc162	Coiled-coil domain-containing protein 162	359220		1160000	341927	663496	4380000	1060000									518225			621311	624605		1380000	614198		956359	351556	81281.6		339899
Q9D162	Q9D162	CC167_MOUSE	Ccdc167	Coiled-coil domain-containing protein 167	152058	98373.5	191225	142266	126974	141910	183020	111054	97100.5	101010	111606	84222.7	95408.9				71714.9		171325	184316	158330	185673	205428	180814	130042	105497	729725	146868	160162	107323	76380	62634.8
Q8C9S4	Q8C9S4	CC186_MOUSE	Ccdc186	Coiled-coil domain-containing protein 186								29629.6	46032.9	42309.9	47403.3	50908.1	36605.2	36148.9		97948.7	97399	26195.1									170437	88716.5		86021.8	53210.7	43068.3
Q9JIG7	Q9JIG7	CCD22_MOUSE	Ccdc22	Coiled-coil domain-containing protein 22	80169.8	48852.1	37243.4	29864.6	69846.4	82694.3	68393.7	89725.1	94480.9	79988.7	71086.9	66650.8	52336.8	66827.6	72304.6	90478.3	101465	83553.9	60410.1	37545.2	57528	41054.6	69191.5	24425.5	34787.2	65209.6		55350.5	53705.6	35548.5	53329.2	47479.6
Q9D024	Q9D024	CCD47_MOUSE	Ccdc47	PAT complex subunit CCDC47	364578	406369	620998	744239	432923	418881	505276	436629	439601	520068	485402	478876	518871	479678	447643	401750	432971	494900	465954	484590	507290	465791	405238	545878	524521	451289	283006	467407	559047	469580	544189	527468
Q3URS9	Q3URS9	MITOK_MOUSE	Ccdc51	Mitochondrial potassium channel	166424		220271	263586	125556		118501	185606	104977	181984	173416	204929	239431	207209	187212	134347	136491	108123	184767	196921	138331		69590.8	168939	154084	194702	265377	133711	159534	173760	164380	188263
D3YZP9	D3YZP9	CCDC6_MOUSE	Ccdc6	Coiled-coil domain-containing protein 6	34581.1		40415.8		37684		87881.3	87436.2	89093.3	42463.1	57939.9	36816.7	50343.3	60692.8	74110	60718.8	96635.9	59839.4	78458.1	44265	56299.3		54008.3		52059	106376	50356.2	83937.9		57615.7	46596	51570.9
Q9JJ89	Q9JJ89	CCD86_MOUSE	Ccdc86	Coiled-coil domain-containing protein 86	225750	173871	232527			390057	215680	218469	311907										192066	219267	235606	277338	292578	175199	188332
Q4QRL3	Q4QRL3	CC88B_MOUSE	Ccdc88b	Coiled-coil domain-containing protein 88B	313423		619183	458956			546183		398702		361317	301593			443055		350606		276577	377748	311441				1660000	605164	171946			300358	375143
Q8C3X2	Q8C3X2	CC90B_MOUSE	Ccdc90b	Coiled-coil domain-containing protein 90B, mitochondrial	314316	483735	1040000	2180000	424733	830241	286751	414050	455410	546406	457403	417837	565964	579991	598822	406018	431878	591191	364197	354671	327913	804035	371431	1770000	413198	531137	140511	452117	559478	426394	552106	598370
Q7TQK5	Q7TQK5	CCD93_MOUSE	Ccdc93	Coiled-coil domain-containing protein 93								65224.4		75074.6	70024.9	75375.1					75212.6	52516								141430	29012.1
Q8BGU5	Q8BGU5	CCNY_MOUSE	Ccny	Cyclin-Y	74916.6			57458.3	219912		74064.3	116627	62888.7	120052	103702	215396	116862	13622.2	86615.2	37105.4	121444	156403	91463.8	135437	142274	345919	36032			25273.2	48579.1	122352		112884	95055.7	112630
Q9WU84	Q9WU84	CCS_MOUSE	Ccs	Copper chaperone for superoxide dismutase	65040.9	86486.4			68859.9	141509	123773	115997	140862	63987.6	92426.5	68775.7	60575.5	97039.6	77616.8	130783	109639	87313.2	122867	90525.3	85909.9		81619.2		71104.1	182999		123002	70634.1	99782.1	79136.7	73078.1
P80314	P80314	TCPB_MOUSE	Cct2	T-complex protein 1 subunit beta	327197	347132	237970	244981	302490	393639	304547	417277	316611	249173	268820	205921	210426	213155	589312	300619	281856	275874	473196	314595	332539	290733	306627	364899	300691	312822	1010000	300603	197633	281935	191372	196845
P80318	P80318	TCPG_MOUSE	Cct3	T-complex protein 1 subunit gamma	833037	907905	697448	569957	853664	1160000	853535	844158	785672	617567	648004	513669	412594	446575	855166	778870	593825	572159	1070000	731755	685288	761974	712204	816756	742524	825526	4030000	590174	511310	571302	469246	453237
P80315	P80315	TCPD_MOUSE	Cct4	T-complex protein 1 subunit delta	795579	708766	430232	520023	758668	711585	588472	782848	750993	671040	603935	591812	483895	478087	924572	555870	601424	666053	805152	487924	533468	667672	513023	649026	695881	829339	944302	497495	693995	533363	524396	547427
P80316	P80316	TCPE_MOUSE	Cct5	T-complex protein 1 subunit epsilon	392850	376446	236642	210814	336203	471256	335394	371129	367505	298170	314116	198168	226185	244528	473938	306930	274258	316798	435535	282498	340981	290681	337789	336034	320671	382755	1010000	289599	264469	297317	265776	228330
P80317	P80317	TCPZ_MOUSE	Cct6a	T-complex protein 1 subunit zeta	1280000	1150000	864755	815616	1550000	1770000	1390000	1640000	1450000	1110000	1120000	840098	709990	809961	1280000	1250000	1190000	1140000	1930000	1180000	1080000	1280000	1290000	1300000	1260000	1610000	1740000	1090000	1070000	1020000	890090	787574
P80313	P80313	TCPH_MOUSE	Cct7	T-complex protein 1 subunit eta	1910000	2050000	1470000	1690000	1930000	2160000	1940000	2070000	1880000	1640000	1740000	1350000	1110000	1280000	1840000	1380000	1350000	1720000	3020000	2080000	1860000	1730000	1480000	1820000	1770000	2090000	719899	1520000	1440000	1630000	1350000	1190000
P42932	P42932	TCPQ_MOUSE	Cct8	T-complex protein 1 subunit theta	926234	1460000	683668	568942	1070000	1480000	1110000	974851	984817	795020	830810	470914	571071	639372	1960000	850329	669352	816631	1480000	923275	972198	1000000	908324	1080000	1050000	1140000	111018	865751	697259	819328	714366	603299
O35566	O35566	CD151_MOUSE	Cd151	CD151 antigen	216589	112073	85305.7	516518	122808		142827	174679	173605	223266	200472	323228	322770	231085	159655	175132	180887	294596	188715	250907	163013	130316	129181	108859	111511	459857	43221.2	152373	262923	138614	175357	257754
Q2VLH6	Q2VLH6	C163A_MOUSE	Cd163	Scavenger receptor cysteine-rich type 1 protein M130	28142.3			15389.1				44695.1	60701.5	53259.1	53716	62452.2	34164.9		35472.9			43112.9	50681	25009.4	40546.4		68348			49924.1	130372	58881	24167.9		70928	51502.8
Q9JLQ0	Q9JLQ0	CD2AP_MOUSE	Cd2ap	CD2-associated protein	200080	229387	146794	91511.3	273075	244127	189552	303811	231778	190723	280471	264525	135350	182536	159879	209614	316583	160475	188554	161413	153889	254101	266048	149510	306972	206874	97850	276637	100622	311304	185152	154898
Q9CWK3	Q9CWK3	CD2B2_MOUSE	Cd2bp2	CD2 antigen cytoplasmic tail-binding protein 2	107671	122098	87023.4		114844		84594.3	145642	168437	99856.3	101689	75797.9	50939.4	89639.4	70153.1	108662	89329.4		115683	122837	126610	116840	126270		191911		35735.2	85829.2		110219
Q64314	Q64314	CD34_MOUSE	Cd34	Hematopoietic progenitor cell antigen CD34	217488	127459	172545	50527.5	66617.5		76946.1	48383.5	48551.6	32373.8	32168.2	29549	26450.7						58164.3	80249.2	54151.4	69498.2	57306.1	56278.1	44029.4	78942.2	42650.7					18308.4
Q08857	Q08857	CD36_MOUSE	Cd36	Platelet glycoprotein 4	716869	437205	611572	380364	400326	739265	611238	355231	498726	261285	287697	217143	266281	229240	285250	157233	174830	250930	512392	444143	475434	664702	674845	472884	337146	308100	281970	288325	456857	411072	207651	230394
P56528	P56528	CD38_MOUSE	Cd38	ADP-ribosyl cyclase/cyclic ADP-ribose hydrolase 1	716738	796505	779860	693150	583529	413660	562746	491615	439796	784282	701506	932404	703628	804138	564607	639242	523703	710948	536652	574873	495632	616466	440761	427493	437055	776373	387000	657761	1210000	579131	667284	678630
P15379	P15379	CD44_MOUSE	Cd44	CD44 antigen	1000000	1320000	1370000	697556	889594	402025	575167	921081	780346	678965	529742	580513	444271	459014	308712	278768	435774	313855	1070000	1190000	1280000	1210000	1210000	750105	836335	343203	2510000	1120000	685334	555223	583803	550569
Q61735	Q61735	CD47_MOUSE	Cd47	Leukocyte surface antigen CD47	337662	194993	279618	372022	221443	563268	341066	418192	450214	541895	534979	556768	624806	604083	580551	649777	381256	515629	429989	353137	435565	771063	836749	574875	315791	522147	63648.4	444316	541450	425052	665117	642437
P18181	P18181	CD48_MOUSE	Cd48	CD48 antigen	114216	63438.9	124989	115342	107198		139071	136938	150007	137145	117246	105941	119129	103381	92911.5	56528.8	129885	144041	127994	108474	167769	109988	156245	74226	96952.7	111054	125855	202099	227827	169161	197897	133844
P31996	P31996	CD68_MOUSE	Cd68	Macrosialin	275134	251071	220298	283872			256578		277170	363201		273085	440426		236256	422199	237515	255962	230513	273292	319914	255242	363613			230539	252066	331331	358209	253580	327174	425727
P04441	P04441	HG2A_MOUSE	Cd74	H-2 class II histocompatibility antigen gamma chain	638416	631148	1310000	1580000	997513	678177	618806	991372	931010	1600000	1690000	2190000	1530000	1500000	1230000	1490000	1480000	1300000	546726	2030000	1640000	1560000	1160000	1230000	1210000	1460000	50700	1850000	2280000	1940000	2060000	2260000
P40237	P40237	CD82_MOUSE	Cd82	CD82 antigen	53511.2			963244		62019.8		76380.4	178344	385615	371342	490616	531840	442557	360922	319534	370748	465681								328672	351881	277679	536238	358107	509003	690907
P40240	P40240	CD9_MOUSE	Cd9	CD9 antigen	1120000	881158	802408	925189	683340	826772	940212	784966	795838	610354	633678	502918	634245	391908	331922	432431	432869	528130	834376	697080	750947	1190000	999880	1050000	472534	415014	192975	490322	745261	310011	569513	593077
Q8VCN6	Q8VCN6	CD99_MOUSE	Cd99	CD99 antigen	1340000	1900000	2000000	768655	880472	789737	1640000	1080000	906482	781085	848496	755208	490429	657509	372415	472870	628558	347553	1320000	1220000	1780000	2110000	1930000	1660000	1610000	608679	200000	1050000	1060000	1290000	537814	648188
P56389	P56389	CDD_MOUSE	Cda	Cytidine deaminase				102921	115399	185476	114370	170780	213710	110278	162091	41020.6	235873	276126	387947	374525	300340	354280		29549.7				104451	88571	215763	311168	108793	70178.3	127327	128818	94420.2
Q8R349	Q8R349	CDC16_MOUSE	Cdc16	Cell division cycle protein 16 homolog	105826	48247	78798.3				151835	161039	127587	86297.7	94694.9		76082.6				72658.3	71223.9	159075	113916	149495					85297.5		83277.5		49242.2	73619.3	36551.3
Q8BGZ4	Q8BGZ4	CDC23_MOUSE	Cdc23	Cell division cycle protein 23 homolog	171187	125132	133235	105512	134459		185661	282959	201176	111012	126561	88249.2	93556.2		81386.9		103960	96045	228298	211227	220253	406276	377956	240897	152123		81119.9	120535		91466	88284.2	72166.8
Q61081	Q61081	CDC37_MOUSE	Cdc37	Hsp90 co-chaperone Cdc37	188622	171494	196234	93477.2	242652	411728	237021	248537	247154	181279	149475	147449	104172	119329	165485	195474	212362	140606	257888	169969	196584	172256	216903	147629	207760	217345	428915	176371	112726	192585	120703	111966
Q9DC48	Q9DC48	PRP17_MOUSE	Cdc40	Pre-mRNA-processing factor 17								21803.3	35690.3	17648.5											13895.8					20684.2				15889.1	16293.4
P60766	P60766	CDC42_MOUSE	Cdc42	Cell division control protein 42 homolog	623375	870682	574771	957681	671511	441550	699912	502146	506168	1250000	1600000	657906	1140000	1430000	2320000	642059	570743	1260000	897246	824761	681680	459502	493160	640078	671242	697437	2830000	789726	1340000	818230	1220000	791601
Q7TT50	Q7TT50	MRCKB_MOUSE	Cdc42bpb	Serine/threonine-protein kinase MRCK beta	241223	272926	206062	306588	250414		321720	287237	314078	287321	286771	349058	252307	241637	177464	315382	376552	252326	208062	195333	253548	246454	242528	149838	284121	281723	154972	382290	140569	309947	255863	237944
Q80UW5	Q80UW5	MRCKG_MOUSE	Cdc42bpg	Serine/threonine-protein kinase MRCK gamma	96283.7		86841.1	49498.7	388472		97545.5	133530	162976	178761	152465	191157	128844	133536		225234	169705	139146	106622	113262	119758	124734	89086.4	75416.6		136989	1430000	183106	111035	133850	123096	141474
Q6A068	Q6A068	CDC5L_MOUSE	Cdc5l	Cell division cycle 5-like protein	827740	890020	889726	849294	1010000	667992	898818	1110000	754644	628250	755991	757901	562177	508644	415303	541158	735185	412962	784048	927390	1140000	863627	969162	775228	858311	444702	89925.4	1060000	378236	846581	464201	253131
Q8JZM7	Q8JZM7	CDC73_MOUSE	Cdc73	Parafibromin	76692.2				33147.4		126005	141201	62433.9	40989.7	89641.8	77584	71252			427454	72734.9		79915.2	151294	181499	97143.9	114674				44463.3	133094		134912	69898.6
Q8BHX3	Q8BHX3	BOREA_MOUSE	Cdca8	Borealin	105107	168149	141091	118346	147476	84099.8	128151	110099	85061.6	95668.3		72819.3	71022.5	83449.6	76637.6	49741.4	46930.2	83267.9	107632	129020	193156	94419.5	110148		593213	169204	286651	95623.7	76198.6	47139.6	80383.4	88618.4
Q5U462	Q5U462	CDCP1_MOUSE	Cdcp1	CUB domain-containing protein 1	192370	262899	283840	268717	137684	188489	191991	180430	166856	220158	183961	208069	209705	160588	150195	185120	161034	167158	201032	207432	212073	211234	203517	190227	244148	245698	296890	180296	212235	196219	188904	196177
P09803	P09803	CADH1_MOUSE	Cdh1	Cadherin-1	2120000	2860000	2750000	2450000	2470000	1350000	2390000	2620000	1610000	2450000	2600000	2840000	2050000	2410000	1910000	1390000	2050000	1540000	2320000	2510000	2250000	1790000	1680000	2330000	3300000	2130000	155000	2580000	2050000	2590000	2160000	2700000
P55288	P55288	CAD11_MOUSE	Cdh11	Cadherin-11								48514.7	79319.2		56660	38404.3		48411.7			44796	54048.7			59241.5	55720.8	88648.8			67020.8	2330000				52315	57094.8
Q9WTR5	Q9WTR5	CAD13_MOUSE	Cdh13	Cadherin-13	419971	586698	356168	258956	326371	362712	381746	414185	427224	518876	446988	380231	426263	547854	425784	360079	315072	426863	343394	238568	382913	407018	385017	259730	395250	461193		423511	499353	441579	481160	513855
Q9R100	Q9R100	CAD17_MOUSE	Cdh17	Cadherin-17	4700000	5610000	5190000	11600000	8290000	4420000	6660000	9420000	8720000	12200000	12200000	12500000	18300000	22000000	19900000	10300000	11600000	18400000	5400000	6000000	5500000	3620000	3900000	3630000	9580000	11000000	6650000	10400000	13900000	12900000	14700000	14500000
P55284	P55284	CADH5_MOUSE	Cdh5	Cadherin-5	68776.2								80740.5																		501932
E9Q7P9	E9Q7P9	CDHR2_MOUSE	Cdhr2	Cadherin-related family member 2	316622	370242	365060	981367	817799	402668	362010	589343	791030	1330000	1710000	1430000	2210000	3640000	2200000	1360000	1230000	1890000	334441	316435	381793	248319	312273	262407	654253	1430000	993627	1500000	1940000	2180000	1800000	1820000
Q8VHF2	Q8VHF2	CDHR5_MOUSE	Cdhr5	Cadherin-related family member 5	106315	88289	125969	450863	254852	222293	112673	198672	341298	548185	675036	610210	657418	1110000	714478	484032	425775	639646	91304.5	119579	140156	166404	122624	122379	346467	751053	999749	568076	925118	997684	688869	810920
Q8VDP6	Q8VDP6	CDIPT_MOUSE	Cdipt	CDP-diacylglycerol--inositol 3-phosphatidyltransferase													19387.1				16486.8										911902				23605.1	26026
P24788	P24788;Q64434	CD11B_MOUSE	Cdk11b	Cyclin-dependent kinase 11B	235154	160179	229397	137234	237485		218643	273924	234009	200628	186269	192725	178921	191948	131628	164259	225812	175707	193403	199973	206403	139804	193857		193540	183072	1220000	178953	139601	182113	147799	129376
P97377;Q80YP0	P97377;Q80YP0	CDK2_MOUSE;CDK3_MOUSE	Cdk2;Cdk3	Cyclin-dependent kinase 2	30945.9		34627.1		28732.1	39218.1	41886.5	46290.6	44267.2		27706.4				27041.9			26270	68223.8	46646.2	64531.5		40849.9	50359.2		41617.1	75376.8
Q8K389	Q8K389	CK5P2_MOUSE	Cdk5rap2	CDK5 regulatory subunit-associated protein 2	152143		156206	177308	331673	201224		291953	271880		206776		219536	157162	188538		191768	206717		201273	235501	385264		180913			449151		105325	173896		95850.1
Q99LM2	Q99LM2	CK5P3_MOUSE	Cdk5rap3	CDK5 regulatory subunit-associated protein 3	240116	281810	362928	217715	326940	259079	318849	295644	341717	260062	280248	246132	186208	202842	199823	257992	263972	217288	311185	280208	321467	335687	330192	308318	315502	266367	245957	294604	222141	255843	274571	216736
Q99J95	Q99J95	CDK9_MOUSE	Cdk9	Cyclin-dependent kinase 9	574755	707167	705378	385965	820137		620528	742737	613760	445139	457735	490720	383552	285120	330530	383364	373205	404291	678722	694347	693487	663207	611500	774137	557495	604966	72301.3	536500	391132	568750	334919	388871
Q8BI72	Q8BI72	CARF_MOUSE	Cdkn2aip	CDKN2A-interacting protein								59097.4	40465	44277.6	30963.1	44446	48978.5		48549.7		41565.7	37107	23533.2				36352.4					49402.7
P98191	P98191	CDS1_MOUSE	Cds1	Phosphatidate cytidylyltransferase 1	278131	246033	259638	669041	387877	213503	383806	456194	435379	885120	1000000	1070000	1210000	943789	844021	717738	730296	1030000	358478	359874	347760	317226	335093	302186	503747	389041		710915	984498	722053	962856	1060000
Q99L43	Q99L43	CDS2_MOUSE	Cds2	Phosphatidate cytidylyltransferase 2	126875		110536	130395	117896		123884	123787	174495	126412	138995	123600	147924	112284	82368.8	98939.5	107131	143672	111719	61857.5	116024	137502	102303	110729	61876.7	115788	47689.4	119386	143835	92006.8	145866	134344
Q7TPC1	Q7TPC1	CDSN_MOUSE	Cdsn	Corneodesmosin	476768		843137	232688	469129	1180000	376406	72770.6	158486	123664		130665	136287	237158					411194	796836	75313.1	475898	449224	870184	3190000	499253	133632		362940			74919.7
P43241	P43241	CDX2_MOUSE	Cdx2	Homeobox protein CDX-2	210397	167672	150977	230582	284771	174344	330129	329749	362544	314792	317221	317313	376614	359934	303018		401552	336712	258064	231492	279365	89936.9	133507		265050	313031	29645.6	437522	294788	327415	320218	286248
P31809	P31809	CEAM1_MOUSE	Ceacam1	Carcinoembryonic antigen-related cell adhesion molecule 1	130644	316632	233817	197180	112712		43183.3	67330.7	82370	221585	175266	266002	211441	338084	179686	205772	119880	273372	95006.6	195222	132618	139078	66849.7	54047.7	244318	271622	248889	185820	318185	198762	117116	131100
Q9D2Z1	Q9D2Z1	CEA20_MOUSE	Ceacam20	Carcinoembryonic antigen-related cell adhesion molecule 20	384457			229414	93688.9		353914	142223	230338	315089	348871	377242	426209	498465	347316	352869	398530	465101		356804	85766.1		275586		87073.5	423403		382699	478394	586314	513452	510964
P53569	P53569	CEBPZ_MOUSE	Cebpz	CCAAT/enhancer-binding protein zeta	163890	215728	155716	118665	136833	191417	157405	136681	110776	51304.1		35733.7	35206.2						156643	178772	178098	167144	151452	153664	125614		75157.2	73525.3				25196.1
Q91X79	Q91X79	CELA1_MOUSE	Cela1	Chymotrypsin-like elastase family member 1													37666.6		206931												210797
Q9CQ52	Q9CQ52	CEL3B_MOUSE	Cela3b	Chymotrypsin-like elastase family member 3B										40287.3	22148.4		56132.6	123968	868763			157775								122233	110250		205088		83563	81256
Q5FWI3	Q5FWI3	CEIP2_MOUSE	Cemip2	Cell surface hyaluronidase	34792.2		151989	47972.4				30965.5	47976.3	50825	39037.4	33110.1	50138	50232	42253.9		43672.1	48233.5	67103.5	75097.9	46114.1		51219.1				220140	79644.2		36396.1	39369.6	44481.2
Q9CXS4	Q9CXS4	CENPV_MOUSE	Cenpv	Centromere protein V	269953	203117	221313	226424	270171	173175	249480	324956	269878	217800	251941	160656	191944	130888	123829	251133	252842	155751	221479	214897	261272	184161	196715	230627	185884	209622		264969	62091.7	163971	125230	71812.2
E9Q309	E9Q309	CE350_MOUSE	Cep350	Centrosome-associated protein 350	105270						75876.9	63350.6	122135	121690	131874	144987	85628.7	174906	162686		136463	127022	113044	230830	131733					255628	71466.2	146097		182075	100333	162439
Q8BT07	Q8BT07	CEP55_MOUSE	Cep55	Centrosomal protein of 55 kDa			70829.3				53979.5	51669.8					116577							46781.4		61761	79397.7	53417.2			31322.2				113067
Q8BGS7	Q8BGS7	CEPT1_MOUSE	Cept1	Choline/ethanolaminephosphotransferase 1	727124	587370	640452	1130000	795461	728976	935403	938932	1090000	1330000	1200000	1380000	1620000	1520000	1500000	1390000	1040000	1810000	827808	980997	942218	1130000	1050000	1060000	981941	669433	37408	1200000	1710000	1230000	1560000	1670000
Q924Z4	Q924Z4	CERS2_MOUSE	Cers2	Ceramide synthase 2	497217	427237	577691	950200	491644	240381	495832	489087	710052	966908	850190	971481	1180000	856380	738189	885212	762620	1010000	507014	524519	502000	475336	421194	509093	481997	1010000	11593.1	766348	781649	777641	892176	899978
Q9EQG9	Q9EQG9	CERT_MOUSE	Cert1	Ceramide transfer protein	98708.3		53359.9	67715.5	110942	124122	82686.3	115394	106788	77243.9	68066.2	65109.4	55952.3	59856.7	83385.1	87832.4	81934.3	65630.4	70003.7	60699.5	52165.5		71041.3	80518.8	89655.3	69569.5		29101.1		45541.2	42552.1	30888
Q8VCC2	Q8VCC2	EST1_MOUSE	Ces1	Liver carboxylesterase 1	108699									327421	115696		160219	275279				233054			139627						162136
Q8VCT4	Q8VCT4	EST1D_MOUSE	Ces1d	Carboxylesterase 1D									40681.9	71227.3	66401.5		79566.9	90768.6	45463.9			100377			82912						32927.3				26307.3
Q91WU0	Q91WU0	EST1F_MOUSE	Ces1f	Carboxylesterase 1F		123722		406490	219054	1070000		135833	162213	519949	374388		263200	769514	206101		80988.9	484189			163380				213927		37466.4	321183	136455	240430	211889	156057
Q8QZR3	Q8QZR3	EST2A_MOUSE	Ces2a	Pyrethroid hydrolase Ces2a				161503	54843	86670.9		59664.4	95622.3	473114	449897	57281.8	658553	893610	385583	111709	93542.7	468845							70962.2	44292.7	30849.6	145628		121968	250901	140330
Q91WG0	Q91WG0	EST2C_MOUSE	Ces2c	Acylcarnitine hydrolase		142959	54404.3	191617	166151		109732	106517	120454	708238	766441	127482	651774	1480000	396379	92635.3	159745	694240	67363.7	92211.5	119036				188026		228444	527088	250723	618465	717069	421547
Q8BK48	Q8BK48	EST2E_MOUSE	Ces2e	Pyrethroid hydrolase Ces2e	102668	275054	103264	904277	308582	262742	220883	358395	575616	2170000	2460000	608576	2720000	4190000	1690000	1020000	891024	2670000	108203	192359	177769	141582	167457		572786	505543	693859	1240000	564652	2190000	1990000	1410000
P18760	P18760	COF1_MOUSE	Cfl1	Cofilin-1	965394	732284	809427	555587	681567	1110000	927880	659443	751604	857231	829161	694060	737640	758604	638609	937761	738139	758737	923582	618052	682111	567115	650813	548098	586330	759133	130795	865993	629117	965638	861172	830121
P26361	P26361	CFTR_MOUSE	Cftr	Cystic fibrosis transmembrane conductance regulator			19308.3		40302.8		17779.9	62908.5	36458	17596.5	48722.9	20233.4	25350.8	28907.9			18385.3	24045.5	41090.4	33518.2	30520.8		22971.8		41549.5		168749			12555	14015
Q8C6L5	Q8C6L5	CGAS_MOUSE	Cgas	Cyclic GMP-AMP synthase								50718.3	62983	45251.6									86795.9		85550.7			79065.4				48344
Q8BHG9	Q8BHG9	CGBP1_MOUSE	Cggbp1	CGG triplet repeat-binding protein 1	90560.7		44956.5		40964		74130.7	116308	80070	58597.5	43301.8	48633				29807.2	50625.7	17895.3	81368.9	76413.7	82413.7	53514.9	98535	39999.2	57887	40995.3	19872.1	81619.3			20500.9	32062.1
P59242	P59242	CING_MOUSE	Cgn	Cingulin	368077	440773	407640	194344	434182	325892	393071	592543	530343	416451	614440	669694	305353	400465	392782	702462	667167	315230	470990	401147	467296	361574	399524	272902	461494	326996	601902	629345	193195	574960	340957	278975
Q8R1U2	Q8R1U2	CGRE1_MOUSE	Cgref1	Cell growth regulator with EF hand domain protein 1	237082	622216	382352	316012	551207	375339	348464	421883	404803	425150	418479	308898	256755	771616	226002	362770	448294	447921	273485	291788	407234	281472	349909		844594	415273	1510000	362275	506633	947375	441542	356033
Q9QWF0	Q9QWF0	CAF1A_MOUSE	Chaf1a	Chromatin assembly factor 1 subunit A	125195	72438.1	199023		103759		137672	95977.8	70824	45335.9	53717.4		44447.7						108739	143895	152448	93802	124443	80372.4	95197.5			66477.9
Q8K327	Q8K327	CHAP1_MOUSE	Champ1	Chromosome alignment-maintaining phosphoprotein 1	121292	90855.1	154549	80413.7	112123		123824	198077	106861	83334.4	97602.4	87278.3	77171.9			98187.5	92489.1	57637.7	175381	148948	172461	162225	168165	118532	123184	91108.8	51509.9	64830.4	28622	92968.1	68826	66804
Q9D1L0	Q9D1L0	CHCH2_MOUSE	Chchd2	Coiled-coil-helix-coiled-coil-helix domain-containing protein 2	137180			145278				190974	268858	314812	275871	246194	309127	396803	315060	226783	373112	404170	319934	301413	261965				750427	304568	220228	351231	380745	631049	386825	323029
Q9CRB9	Q9CRB9	MIC19_MOUSE	Chchd3	MICOS complex subunit Mic19	1140000	1470000	1220000	1570000	1490000	555293	1170000	1260000	1080000	1700000	1640000	1980000	1580000	1810000	1160000	997264	1580000	1240000	1210000	1340000	1300000	1030000	820711	972803	1450000	1300000	89800	1520000	1640000	1840000	1560000	1560000
Q91VN4	Q91VN4	MIC25_MOUSE	Chchd6	MICOS complex subunit Mic25			24401.2				16428.4	42740.6	28475	23155.7	23227.9	20395.3	14615.6	8439.24			20136.8		27218.5	30959.2	26142.4	34965.6	32961.7				77222.3				27711.5	20391.9
E9PZM4	E9PZM4	CHD2_MOUSE	Chd2	Chromodomain-helicase-DNA-binding protein 2							178463	134182	138062	116192	112483	109508	97251.2	79788.8	74845.5		125987	65286.3	106818		175156						56358.3	144633	151495		84516.7	90292.4
Q6PDQ2	Q6PDQ2	CHD4_MOUSE	Chd4	Chromodomain-helicase-DNA-binding protein 4	831629	664953	885386	461431	867575	478980	816717	1090000	737888	529964	535487	611789	320573	230233	198970	368940	697463	323379	754118	900351	1100000	683984	827125	464316	765760	425803	40099.7	779098	272705	573599	296075	225246
Q09XV5	Q09XV5	CHD8_MOUSE	Chd8	Chromodomain-helicase-DNA-binding protein 8	48866.1		50423.3	23785.1	27783.9		68929.8	77459.3	58622.4	26627.7	21352.4	18453.6	18393.2				34998.6	18664.6	51686.2	51914.1	90348.6	43428.8	78156.6	36532.9	28920.4		159128	22359.1		35448.1	22761.1
Q8BJ64	Q8BJ64	CHDH_MOUSE	Chdh	Choline dehydrogenase, mitochondrial	785164	856746	890702	1410000	1080000	820535	975343	962744	1220000	2150000	2060000	1380000	2820000	2790000	3210000	1610000	1660000	3430000	1270000	798387	749395	771647	646132	1120000	1110000	1760000	263410	1310000	1720000	1600000	2380000	2420000
Q8CGZ0	Q8CGZ0	CHERP_MOUSE	Cherp	Calcium homeostasis endoplasmic reticulum protein	188736	215303	131706	196465	160598		158075	156631	113034	128756	116696	131242	122207				95216.2		152508	168394	180439	156002	180237		197493	144262	412013	133800		117654
Q9DB34	Q9DB34	CHM2A_MOUSE	Chmp2a	Charged multivesicular body protein 2a	876434	574559		646805	922672			518439	502007	952706	800875	1040000	717573	1090000	1160000	637713	653665	724388	608690	406493	378913		265191			741577	98793.8	546802	1210000	851927	950075	698859
Q8BJF9	Q8BJF9	CHM2B_MOUSE	Chmp2b	Charged multivesicular body protein 2b	69123.2		81479.4	41162.5	112110		114095	100657	100769	76198.2	73276.6	104339	48105.3	92388.2	53593.6	174962	175328	74471.9	55974.6	92561.2	94306.1	87073.8	107766	74423.8	79394.2		311402	114129	102060	145688	90329.6
Q9CQ10	Q9CQ10	CHMP3_MOUSE	Chmp3	Charged multivesicular body protein 3	186886		39541.4		133591			113126	143177	170059	123596	153388	190163	171531	174657	66593.8	156508	141819	87261.6	80630.7	85409.7	22552.6			93095.2	158751	210908	150323	149169	155508	214607	122057
Q9D8B3	Q9D8B3	CHM4B_MOUSE	Chmp4b	Charged multivesicular body protein 4b	184128	284596	167881	182144	216643	187267	133072	142634	173412	234153	227579	209767	225715	308432	305285	281693	176721	257216	193582	136930	105613	177356	213827	200452	265841	215667	1450000	209932	214687	199372	341059	172182
Q9D7S9	Q9D7S9	CHMP5_MOUSE	Chmp5	Charged multivesicular body protein 5								140230	167712	179599	152927	208923	170570	187870	174379	198467	188521	176660			82944.2	285023				264417	152256	128759	219010	111285	161428	141626
P0C0A3	P0C0A3	CHMP6_MOUSE	Chmp6	Charged multivesicular body protein 6	207957	305418	209631	284514	242458		252829	148002	125572	192355	174930	265850	134319	149189	97551.8	168046	191845	136805	219997	250064	278911		148116		224360	230640	97644.7	239843	61537.2	249124	142034	151340
Q8R1T1	Q8R1T1	CHMP7_MOUSE	Chmp7	Charged multivesicular body protein 7									59756.8	45233.3	25444.6	35497.6	32420.1	38723.5	28189.3	54511	55852.2	38946.8									59372.5		29889.6		16449	36020.7
P61022	P61022	CHP1_MOUSE	Chp1	Calcineurin B homologous protein 1	261316	466513	172896	315625	614080	544294	199385	249266	338073	906259	1020000	756432	735560	2450000	2220000	913218	750742	952967	154612	199789	164310	349120	231041	283749	491125	972436	5560000	478933	1140000	531297	1160000	496046
Q9D869	Q9D869	CHP2_MOUSE	Chp2	Calcineurin B homologous protein 2	36130.5	137759	55711.2	177013	107455	85677.4	84310.7	115815	153222	253120	263573	262605	342608	391481	540401	336608	277228	363986	62742.8	64257.8	74245	132418	71489.5		90508.7	219339	78511.8	184161	413224	200397	315369	267413
Q80V53	Q80V53	CHSTE_MOUSE	Chst14	Carbohydrate sulfotransferase 14	185649	153940	229966	299157			386877	331078	309414	252725	291315	165413	253801	161113		128764	290821	168925	322164	220942	79269.6	188169	198298	207982		190258	167930	232928			211223
Q60680	Q60680	IKKA_MOUSE	Chuk	Inhibitor of nuclear factor kappa-B kinase subunit alpha	232997	121319	204215	134819	178122	457956	227344	215937	251725	195270	197660	199440	203241	193794	187311	266146	168653	213429	249407	187507	202085	207911	273136	242518	324447	270748	180281	242640	250368	240228	254540	268219
Q9Z0F4	Q9Z0F4	CIB1_MOUSE	Cib1	Calcium and integrin-binding protein 1	79039.2	83354.9	102879	230602	194675	66465.5	135982	125941	168809	176725	218376	143656	178223	296108	236337	186896	149175	200098	125937	153496	155291	123199	112705	143807	180533	130171		209958	264252	348475	248343	174024
O70303	O70303	CIDEB_MOUSE	Cideb	Lipid transferase CIDEB			36640.5	107304	104847		88075.5	101752	121792	206411	233509	193823	253415	203421	157461	245938	179640	213429	69950.1	68007.6	90273.6		75938.2		85964.1	106404	427321	173090	142745	183414	218063	205375
Q8BWY9	Q8BWY9	CIP2A_MOUSE	Cip2a	Protein CIP2A	224794	113576	131393	180307	330849		352517	315322	408429	602563	486368	416531	523337	446027	232994	267225	606956	576825	287923	202053	305272	392383	426378	335266	154623	478033	285501	456062	310496	437843	402638	675010
Q9DA19	Q9DA19	CIR1_MOUSE	Cir1	Corepressor interacting with RBPJ 1	926373	1180000	1070000	2830000	1940000	1330000	1400000	1690000	2530000	3730000	5480000	3930000	6180000	8210000	7230000	9000000	4390000	4840000	1070000	1100000	1040000	808850	865891	987738	1690000	3430000		3370000	3140000	4240000	4120000	3260000
Q91WS0	Q91WS0	CISD1_MOUSE	Cisd1	CDGSH iron-sulfur domain-containing protein 1	183526	205344	232507	557231				42304.9		47488.5	27261.9	121906	39721.3	63771.1		28739.2			40103.2	122721				103000		119110	137601
Q9CQB5	Q9CQB5	CISD2_MOUSE	Cisd2	CDGSH iron-sulfur domain-containing protein 2	1490000	1210000	1760000	2570000	1180000	892753	1420000	1340000	1360000	1590000	1490000	1550000	1850000	1760000	1320000	991176	1130000	1890000	1520000	1720000	1200000	1290000	1140000	1740000	3230000	1580000	1380000	1140000	1540000	1200000	1420000	1640000
Q8BMK4	Q8BMK4	CKAP4_MOUSE	Ckap4	Cytoskeleton-associated protein 4	827701	702155	949244	938226	739417	691798	782715	895797	970852	1200000	898126	1090000	866768	903418	766947	598834	829057	735025	872357	1030000	1350000	1090000	1180000	997173	992158	1160000	920000	1610000	1620000	1150000	1810000	1540000
A2AGT5	A2AGT5	CKAP5_MOUSE	Ckap5	Cytoskeleton-associated protein 5	270833	222500	260706	142419	244718	330402	251541	254605	270042	212960	191638	204510	134426	149377	159440	194538	230500	161839	206456	236484	294295	211718	250383	152173	200949	244211	322597	256901	144279	204662	151264	132119
Q04447	Q04447	KCRB_MOUSE	Ckb	Creatine kinase B-type	337436	309879	252570	95033.1	223363	601070	373088	179044	462197	245009	262280	116543	179876	194964	365728	196386	93423	173097	417411	365279	242317	256499	278269	185259	290690	265809	469144	390181	156593	168752	164182	158503
P07310	P07310	KCRM_MOUSE	Ckm	Creatine kinase M-type			57764.3				126809																				108999
P30275	P30275	KCRU_MOUSE	Ckmt1	Creatine kinase U-type, mitochondrial	2130000	5970000	1900000	4720000	3690000	1310000	3170000	3130000	2550000	7530000	9480000	2550000	7840000	12000000	8490000	4930000	3860000	6760000	1270000	1570000	2140000	2040000	1530000	2650000	4990000	2550000	659000	8020000	7550000	7150000	7830000	7090000
Q80TV8	Q80TV8	CLAP1_MOUSE	Clasp1	CLIP-associating protein 1	180016				224441	158540	183840	165173	224977	226379	135965	155742	216164	158095	169795	118738	189369	171637			156237	152119	142881			88922.1	156137	222659	131916	118756	171822	130873
Q8BRT1	Q8BRT1	CLAP2_MOUSE	Clasp2	CLIP-associating protein 2	21337.7							65870.3	67191.6		42408.5	26653.9					70708.9			45246.7	50127.8		36174.5				25595.9		31464.9
Q9D7Z6	Q9D7Z6	CLCA1_MOUSE	Clca1	Calcium-activated chloride channel regulator 1	1360000	1130000	1890000	2450000	1560000	950674	1260000	2640000	1190000	2990000	2580000	2190000	2080000	4150000	2520000	1190000	1160000	1740000	2070000	1030000	1430000	1280000	973602	1190000	2230000	3530000	278872	605803	1760000	1610000	1680000	2320000
Q6Q473	Q6Q473	CLA4A_MOUSE	Clca4a	Calcium-activated chloride channel regulator 4A		206780	161533	226117	205836		286682		259878	824498	620321	992283	1100000	1760000	1200000	973797	474721	966323		212979	262929				215369	673316	130099	733926	658912	826644	806284	739266
Q99LI2	Q99LI2	CLCC1_MOUSE	Clcc1	Chloride channel CLIC-like protein 1	188771		170624	201039	133769	186675	174276	165075	165163	146424	149540	136148	156716	144464	139287	218374	125845	142594	191838	192747	207638	244005	208152	204881	130113	163078	1860000	142309	177589	102825	142357	138409
Q9R0A1	Q9R0A1	CLCN2_MOUSE	Clcn2	Chloride channel protein 2				51639.3	120105		33529.1	82286	129488	223844	214310	219067	297804	311469	206679	270704	222193	267890	43761.3		61455		45456.1		46007	141785		165478	251969	182014	225614	218041
P51791	P51791	CLCN3_MOUSE	Clcn3	H(+)/Cl(-) exchange transporter 3	51035.1			66745.5	76018.5		120342	60857.6	66561.3	107328	91460.3	104460	86836.9	76542.7	64427.4		98114.3	68264.7	61611	74358.7	77196.1				87411.8	103799	244876	119964	81760.3	86510.8	102704	102054
Q61418	P51791;Q61418;Q9WVD4	CLCN4_MOUSE	Clcn4	H(+)/Cl(-) exchange transporter 4	82914.4	67301.6	44332.1	93112	79104.6	84866.5	115959	142488	130836	167769	194954	165717	245749	155844	118181	163660	127532	200860	102139	87211.8	142413	159545	120769	153592	93859.6	121948	173169	137062	206791	128383	224315	227146
Q9Z0S5	Q9Z0S5	CLD15_MOUSE	Cldn15	Claudin-15	253178	283265	436389	337289	215927	176567	419581	434537	349119	249886	241199	244226	302258	235453	199169	358897	424777	217876	357053	403526	364832	296612	335947	352198	234036	158192	84685	320577	203587	299264	223660	249054
Q9Z0G9	Q9Z0G9	CLD3_MOUSE	Cldn3	Claudin-3	2930000	3060000	3050000	4030000	3290000	1670000	2660000	3550000	3030000	4740000	3940000	6660000	4120000	2900000	1010000	3030000	3440000	2290000	2260000	2490000	2800000	2700000	2340000	2580000	3230000	3900000	4330000	3140000	4610000	4350000	3440000	4320000
Q9Z261	Q9Z261	CLD7_MOUSE	Cldn7	Claudin-7	2930000	2750000	1810000	6600000	2670000	2140000	2090000	2680000	3180000	5860000	6650000	6640000	7940000	6740000	7530000	3590000	5170000	9540000	3010000	2780000	2470000	3060000	2510000	3950000	3060000	1300000		3160000	7880000	4240000	7550000	8820000
Q8C1T8;Q9WVF9	Q9WVF9;Q8C1T8	CLC2H_MOUSE;CLC2I_MOUSE	Clec2h;Clec2i	C-type lectin domain family 2 member H					50185.1			44641.4	84888.8	105409	113959	77319.9	160956	158749	158800		148741	183852			27419				24759.7		71283.9	74581.3	130180		116988	124068
P52194	P52194	CLGN_MOUSE	Clgn	Calmegin	124737	95298.1	212799	79524.6	125105	310954	214361	89593.7	126232	141810	211761	97168.8	117438	333606	219648	435872	107991	298849	123974	86167.1	136460	282117	184870	254360	156433		2110000	138373	417518	194589	350985	424869
Q9Z1Q5	Q9Z1Q5	CLIC1_MOUSE	Clic1	Chloride intracellular channel protein 1	292733	298163	254128	343546	316385	477778	396413	262969	276214	355919	392977	284092	338266	412127	350502	345849	222914	449295	410372	301252	333251	325068	354403	422826	420621	615028	394789	349429	393404	453617	367680	374797
Q9QYB1	Q9QYB1	CLIC4_MOUSE	Clic4	Chloride intracellular channel protein 4	93798.5		63452.8		28805.8	78470.7	60801.4	50168.3	80476.5	65231.5	57429.5	44791	40591.1	44874.7	46845.4	31733.1	50327.9	61249.1	92771.2		61899.2		43189.8	33999.9		68160.8		56715.8	60553.2	58402.1	78929.3	67463.8
Q8BXK9	Q8BXK9	CLIC5_MOUSE	Clic5	Chloride intracellular channel protein 5				226886	357393	279143		227052	254061	437198	633290	370372	616463	1020000	513235	349748	434066	657396							254281	519497	90260.5	518844	442242	626084	467760	522364
Q8BHB9	Q8BHB9	CLIC6_MOUSE	Clic6	Chloride intracellular channel protein 6				34797.9				50270.5	60778.4	197865	337529	98728.6	304829	542265	218495	118736	208208	315373				32331.4	31631.6				2360000	138680	82665.3	201265	197384	247261
Q99KN9	Q99KN9	EPN4_MOUSE	Clint1	Clathrin interactor 1	1010000	784095	657417	819123	1050000	570720	931708	1040000	868511	824377	658915	970287	433301	615126	507070	665679	1060000	532394	778774	1030000	858381	622344	807879	458988	1400000	748788	186089	775503	808540	767628	551314	499239
Q9Z0H8	Q9Z0H8	CLIP2_MOUSE	Clip2	CAP-Gly domain-containing linker protein 2	189482	163391	108075	294444	229545		167789	229597	266156	158491	176102	172916	149969	138710	209685	240568	270292	171023	222089	224388	234963		144787		187289	169198	719926	282507	146668	270525	143124	158769
Q8C5W0	Q8C5W0	CLMN_MOUSE	Clmn	Calmin	84606.4		102546		56464.3		55216.8	115364	89907.1	60409.1	95224.3	90341		30669.6	57429.7	54542.2	103448	39266.5	69425.9	58868.2	73225.9		80659.8	44188.6	91768.5	108376	50684.4	101866		154521	65140.3
Q9CQC2	Q9CQC2	COL_MOUSE	Clps	Colipase											46496.1		75187.9	306534	702951			104828								77480.6	246321		89377.1		152274	48584.4
Q8VBZ3	Q8VBZ3	CLPT1_MOUSE	Clptm1	Putative lipid scramblase CLPTM1	320320	332321	350857	565181	328981	278434	329583	309634	343687	420310	472466	473532	491527	430596	299998	401002	338238	498128	367752	396519	340817	361461	369687	383916	369090	328496	153174	398808	472328	398371	436426	477398
Q8BXA5	Q8BXA5	CLP1L_MOUSE	Clptm1l	Lipid scramblase CLPTM1L	121673	71281.3	175233	173738	82958.4	148028	152224	100995	121120	108293	75726.7	99155.6	117655	107735	92750.1	164672	77945.4	104879	154010	159074	105430	253568	169460	176537	147147	89929.2	117693	117643	132687	155402	124149	120893
Q9JHS4	Q9JHS4	CLPX_MOUSE	Clpx	ATP-dependent Clp protease ATP-binding subunit clpX-like, mitochondrial	113477				146353		75096	153225	185990	166225	114886	199479			84151.2	244212	173762		103336	79002.7	64284.7		128414			181103		131050	275612	36466.5	114628	87641.2
Q8BHH8	Q8BHH8	CLRN3_MOUSE	Clrn3	Clarin-3	89563			114368	104637	132775	83392.1	97661.4	136607	182747	221298	166348	274437	345686	377856	299889	197746	320976	84981.1	86438.9	91264.2	66743.8	76781.2		113254	147447	107180	207739	238035	233052	227008	227454
O08585	O08585	CLCA_MOUSE	Clta	Clathrin light chain A	1110000	2290000	1190000	1010000	1790000	717815	696908	725209	689911	1060000	1560000	1210000	547458	1700000	1490000	932947	712949	525270	808243	639842	691612	747345	822925	632281	2320000	588965	116074	778870	605314	935775	1070000	629447
Q6IRU5	Q6IRU5	CLCB_MOUSE	Cltb	Clathrin light chain B	407167	1130000	327218		693961		275737	262508	321999	519575	779328	586797	315596	692677	661749	437166	441786	319339	234131		276870		314262		1030000	242494	65044.6	351500	293802	537672	407152	383676
Q68FD5	Q68FD5	CLH1_MOUSE	Cltc	Clathrin heavy chain 1	6560000	5370000	6190000	7690000	5820000	3540000	5410000	6060000	5590000	6130000	5990000	9210000	6170000	5500000	3760000	5960000	7140000	5320000	6370000	6550000	6250000	5430000	5110000	5340000	6580000	7530000	167000	7300000	4810000	7530000	5700000	7430000
Q06890	Q06890	CLUS_MOUSE	Clu	Clusterin	448454	284924	454127	308785	595491	458948	515918	447904	770705	429628	312984	303339	433523	476621	339197	290272	363179	506870	453827	322196	514088	593640	362340	1000000	713479	328778	904098	402128	616189	224073	387703	385247
Q5SW19	Q5SW19	CLU_MOUSE	Cluh	Clustered mitochondria protein homolog	314373	369429	261810	264678	377820	410021	527538	554680	417452	210048	266395	130157	160393	119823	242990	156273	211177	180093	472117	457638	452500	504709	498433	356834	390555	179595	364812	272160	192759	228508	163114	101442
Q99KK2	Q99KK2	NEUA_MOUSE	Cmas	N-acylneuraminate cytidylyltransferase	576659	642679	902221	486094	636101	638174	653749	725836	486464	490932	496520	648816	358363	277723	210476	424178	805270	395022	548077	679927	701048	665374	625415	407057	510381	305423		741225	284339	433183	301170	225856
Q9QXS8	Q9QXS8	CMLO5_MOUSE	Cml5	Probable N-acetyltransferase CML5									178319	433231	347260	376912	1070000	668037	627293	425360	202268	637997								137800		246827	352384	289416	414245	692592
Q9DBP5	Q9DBP5	KCY_MOUSE	Cmpk1	UMP-CMP kinase	432240	560541	460838	298533	607343	1270000	569931	623712	855737	810981	762331	712955	947167	1200000	1560000	1420000	1080000	1610000	1140000	362490	353187	733267	710099	927371	878221	2410000		951661	1710000	1560000	1420000	1910000
Q3U5Q7	Q3U5Q7	CMPK2_MOUSE	Cmpk2	UMP-CMP kinase 2, mitochondrial	35962.8							52021.3	101295	122964	81174.8	112111	123254	142946	133885	191398	125769	142570	44119.6				34149.2			122574	41684.1	124283		117301	109203	113543
Q9CZ69	Q9CZ69	CKLF6_MOUSE	Cmtm6	CKLF-like MARVEL transmembrane domain-containing protein 6								109285		178349	154463	242327	215926	233999	180892		151389	162817	119422		121452						361690	189353	260053	183287	140586	164672
P53996	P53996	CNBP_MOUSE	Cnbp	CCHC-type zinc finger nucleic acid binding protein	79948.8		49631.6		34145.9	77978.5	63658.5	69596	49749.1	97214.2		72307				78417.3	69625.1		75506.4	148052	49420.9		38125.3	44934.6	40369.9	92955.1	137057	50860
Q9D1A2	Q9D1A2	CNDP2_MOUSE	Cndp2	Cytosolic non-specific dipeptidase	273705	420148	223822	696405	590431	682982	493145	497372	832733	1800000	1700000	915663	2330000	2590000	3330000	2250000	1480000	2540000	306699	266097	372719	271059	318271	271196	788714	1610000	256884	2020000	1270000	1980000	2500000	2440000
Q3UJ81	Q3UJ81	NEPR1_MOUSE	Cnep1r1	Nuclear envelope phosphatase-regulatory subunit 1	58550.2		35873	129924			53689.3	121321	120901	123777	147979	121175	216218	114649	126510	106865	94705.9	178709	109132	80091	98462.3	82211.4	96043.7	92933.9	63593.1	44124.1	54119.5	131553	146988	85330.3	145164	200373
Q08091	Q08091	CNN1_MOUSE	Cnn1	Calponin-1	869769							419113	608913	322346	278342	501099		87215.3			210793		370703	262288	261007	1030000	486889			649502	82773.6	127553	136370	165217
Q08093	Q08093	CNN2_MOUSE	Cnn2	Calponin-2	129692		142620	298655		342226	122617	199336	216694	116204	103395	80760.4				96172.1	123659	104239	181932	171009	165493	163611	221313	115380	82097.8	119558	69631.8	194141	89967.5	131395	118959	129294
Q69ZF7	Q69ZF7	CNNM4_MOUSE	Cnnm4	Metal transporter CNNM4	1150000	1190000	1170000	2150000	1180000	622238	1230000	1550000	1400000	1860000	1740000	2390000	1840000	1380000	924186	1660000	1680000	1260000	1370000	1490000	1330000	1070000	1080000	878694	1540000	1370000	241000	1670000	1540000	1920000	1380000	1640000
Q6ZQ08	Q6ZQ08	CNOT1_MOUSE	Cnot1	CCR4-NOT transcription complex subunit 1	655650	440541	509299	419582	615152	605758	595517	584463	562147	490598	542672	497580	404856	351789	467462	508698	519763	524456	569782	550245	592053	592491	572359	476269	537821	471824	195803	607032	359471	465940	394718	360143
Q8BH15	Q8BH15	CNO10_MOUSE	Cnot10	CCR4-NOT transcription complex subunit 10	155969	261032	284599	202021	153779	269177	163418	169483	202841	206845	212334	210027	169756	157556	158454	154183	217036	207174	138452	153004	193952	243529	257447	154325	118516	193931	144128	185487	196910	205196	206280	218356
Q9CWN7	Q9CWN7	CNO11_MOUSE	Cnot11	CCR4-NOT transcription complex subunit 11	37199.7				69447.5			41818.3	39316.1		50263.9	69122.1		40410.7	56508		55077.4	54447.5	38044.3		61647.1					83302.3	224910	56541.5			45505.5	52304
Q8C5L3	Q8C5L3	CNOT2_MOUSE	Cnot2	CCR4-NOT transcription complex subunit 2	190808	225974	218746		199153		205452	223562	138046	150327	171504	172849	96055.1		155764	134805	182412	115645	168092	159841	189579	183499	263037		236559	126344	57556.5	210064		179935	111763	86981.9
Q9JKY0	Q9JKY0	CNOT9_MOUSE	Cnot9	CCR4-NOT transcription complex subunit 9	24717.5							19867.6	31658.9	24899	54565						37226.5	36185.4					19912.1			25842.9					22949.8
P16330	P16330	CN37_MOUSE	Cnp	2',3'-cyclic-nucleotide 3'-phosphodiesterase	110224	56649.2	117542	85874	95082.9		94481.1	78289.9	90902.2	76591.9	81232.8	80586	64535.5	33794		52166.9	51165.1	42862.2	126856	80476.1	101156	110202	107173	140669	52373.6	80477.1	1540000	58530.1	53914.7	27690.4	65598.9	60377.3
Q9QXT0	Q9QXT0	CNPY2_MOUSE	Cnpy2	Protein canopy homolog 2	162913	519889	221357	354994	325845	130737	223983	100369	157026	263497	235180	73967.1	222259	444866	223452	144123	70927.3	215711	165317	292463	230398	195636	156006	249663	343051	121623	592712	317662	206826	416681	211288	163919
Q8CBC4	Q8CBC4	CNST_MOUSE	Cnst	Consortin																	112628										154290
P12960	P12960	CNTN1_MOUSE	Cntn1	Contactin-1							41466.4	41308	90180.1	27509.8	30550.7		36126.9		16627.1	43429.5	24411.4				36190.7		71414.4	48794.4			3460000					28328.4
Q9JMB8	Q9JMB8	CNTN6_MOUSE	Cntn6	Contactin-6	231961	159067	290010		233233		498738	256478	344246	347443	391847	585903	162388	146446		540987	706444	233591	167060	202999	220809	196389	224483		316539	379676		531220	134200	470441	259596	269956
Q9D2R6	Q9D2R6	COA3_MOUSE	Coa3	Cytochrome c oxidase assembly factor 3 homolog, mitochondrial	1140000	1290000	865670	1410000	995052	791109	1410000	1280000	697490	1070000	1120000	962731	1050000	1080000	1170000	627999	792355	1270000	1210000	1090000	988341	888590	1060000	1040000	832405	842374	203000	722418	1150000	1110000	743755	989853
Q9DBL7	Q9DBL7	COASY_MOUSE	Coasy	Bifunctional coenzyme A synthase	51332.3			63086.1	97882.8			70896.7	86800.1	70557.1	48799.8	85206.2			85405.8	210873	93134.3	58982.5	47714.3				37327			135488	44667.8	77130.8		20790.3		49119.5
Q5NBX1	Q5NBX1	COBL_MOUSE	Cobl	Protein cordon-bleu							23340.9	84284.5	114974	113942	128978	193430	85413.1	78559.9	96275.7	211170	210291	110653	25232.8					1740000	81333	126637	169667	183578	35416.4	190681	94381.7	97377.8
Q3UMF0	Q3UMF0	COBL1_MOUSE	Cobll1	Cordon-bleu protein-like 1								39287.4	43457.4	41004.9	41583.9	48857.6	32238.8	20915.4		58104.7	34997.4	22634.7	20792.7		21072		33789.2			28582.5	378210	32250		20770.7	31833.9	29261
Q9Z160	Q9Z160	COG1_MOUSE	Cog1	Conserved oligomeric Golgi complex subunit 1	118642	71480.5	90853.3	90403.5	97607.9	114804	83562.5	89860.2	107817	89371.2	103335	122420	95421.6	100297	102411	119868	76895	82432.5	107712	94039	79623.6	122228	135405	133731	91741.7	106867		81914.7	93719.7	96851.2	85526.9	85082.8
Q921L5	Q921L5	COG2_MOUSE	Cog2	Conserved oligomeric Golgi complex subunit 2	483984	1150000			1030000	835195	741928	430996	531775	582486	630175	656315	583570	658902	732509	394925	609705	582006	563805	514306	528308	373201	379968	232859	668257	622992		650730	872422	738137	553373	567833
Q8CI04	Q8CI04	COG3_MOUSE	Cog3	Conserved oligomeric Golgi complex subunit 3	257929		215860	117058	361459	305507	244322	255693	294385	310196	357411	312967	243741	216405	200023	285269	297698	284807	307652	195256	233066	224148	262641	285385	302800	304528	108394	302316	314840	251396	354944	316730
Q8R1U1	Q8R1U1	COG4_MOUSE	Cog4	Conserved oligomeric Golgi complex subunit 4	121319		145960	43478.5	121703		137261	117935	141002	123479	122730	143235	95685.9	117781	89870.9	92303	127435	82193	127882	93522.8	108716	83038.7	101312	122673	178257	136305	45757.8	134061	69882.1	143357	130887	97483.6
Q8C0L8	Q8C0L8	COG5_MOUSE	Cog5	Conserved oligomeric Golgi complex subunit 5	124443	98628.6	108167	80380.3	100937	67488.9	113374	162845	158228	138050	139539	159590	91476.3	81918.3	136849	129768	137783	73987.8	161639	94975	125973	119380	163662	133419	129134	111868		158533	59240.3	145468	132613	135627
Q8R3I3	Q8R3I3	COG6_MOUSE	Cog6	Conserved oligomeric Golgi complex subunit 6	258313	184773	173255	188022	267702	344241	269693	247842	274334	249911	271947	265796	226773	215132	240258	257406	243643	229624	303109	223093	252959	186457	327381	225239	341197	221978	133440	276436	252531	262464	261958	251503
Q3UM29	Q3UM29	COG7_MOUSE	Cog7	Conserved oligomeric Golgi complex subunit 7	298443	229953	258148	232078	224226	360839	250595	255253	241697	227567	248296	233930	196852	230311	167750	307846	237401	199648	281675	261895	217394	308752	293136	342787	305523	222185	229551	209992	194315	190338	200997	225714
Q9JJA2	Q9JJA2	COG8_MOUSE	Cog8	Conserved oligomeric Golgi complex subunit 8			71110.4	48116			129722	107512	115863	120996	148483	121074	106432	113751	82520.8	104989	134012	109946	169592	126788	98099.6		106147		128286	102653		108288	112264	86903.5	156502	141852
Q5SU73	Q5SU73	COIL_MOUSE	Coil	Coilin	22337.9			28218.9				34048.2	31059.1	15841	19614.7		17779.6				10255.3		18548.1		43784.1		37023.1				197693	20089.7
Q60847	Q60847	COCA1_MOUSE	Col12a1	Collagen alpha-1(XII) chain	1780000	1650000	1530000	1350000	1360000	1330000	1350000	1310000	1480000	1180000	1180000	943796	1090000	725846	706827	629201	764188	773336	1490000	1400000	1780000	2190000	1790000	1910000	833857	1020000	79260.6	1160000	1660000	896205	1010000	871627
Q80X19	Q80X19	COEA1_MOUSE	Col14a1	Collagen alpha-1(XIV) chain	319551		506978				319643	240084	315092	192985	146876	184325	268773	268038	389041	121772	178489	306518	272507	261117	268832	585155	432490		143116	116114	93139.7	165754	201881	188099	228042	177312
O35206	O35206	COFA1_MOUSE	Col15a1	Collagen alpha-1(XV) chain	776278	497274	490899	558067	336484	394971	552201	475767	548151	373199	381185	324180	680099	288719	356042	254318	255437	366496	517739	506816	680765	685064	511162	585556	177872	260067	202223	352036	381753	299397	371256	370812
P39061	P39061	COIA1_MOUSE	Col18a1	Collagen alpha-1(XVIII) chain	1220000	646141	1010000	495437	815307	618086	822525	1090000	834071	780500	738205	1080000	790875	556939	160135	615582	685390	616512	703254	1160000	1310000	998411	964424	721713	389827	377441	1590000	1090000	627034	737484	548618	655981
P11087	P11087	CO1A1_MOUSE	Col1a1	Collagen alpha-1(I) chain	7700000	4760000	8420000	9120000	4580000	6100000	5860000	2140000	4100000	4410000	9070000	5250000	6950000	4560000	3730000	1950000	1830000	3130000	8290000	11200000	7210000	8310000	3710000	7100000	1670000	5680000	715000	5950000	8510000	7970000	4620000	7260000
Q01149	Q01149	CO1A2_MOUSE	Col1a2	Collagen alpha-2(I) chain	2960000	1760000	2870000	3470000	1610000	2490000	2160000	759771	1660000	1640000	3450000	1970000	2780000	1540000	1390000	744218	568610	1010000	2610000	4240000	2320000	3520000	1940000	4190000	792066	1870000	195000	2270000	2480000	2730000	1550000	2700000
P08121	P08121	CO3A1_MOUSE	Col3a1	Collagen alpha-1(III) chain	1940000	1090000	1820000	1630000	936308	1590000	1210000	541802	1130000	873243	1860000	984773	1260000	786385	675634	828475	458857	575883	1700000	2090000	1640000	2830000	1270000	2050000	356832	907767	75700	966027	1500000	1290000	830171	1210000
P02463	P02463	CO4A1_MOUSE	Col4a1	Collagen alpha-1(IV) chain	249535	382639	604832		229309	254095	255202	137856	166235	139845	215455	191854	181708	200509		207677	171307	228049	145134	237825	243338		200692	213557		146933	156877	215868	280593	184697	131435	171851
P08122	P08122	CO4A2_MOUSE	Col4a2	Collagen alpha-2(IV) chain	2580000	1600000	1530000	1460000	1490000	1900000	1930000	1640000	2140000	1560000	1880000	1730000	2410000	1510000	1360000	1260000	1300000	1650000	1740000	1620000	1810000	2900000	2460000	2560000	510581	1340000	304000	1500000	2190000	1430000	1560000	2110000
O88207	O88207	CO5A1_MOUSE	Col5a1	Collagen alpha-1(V) chain	560470	415190	559336	285839	441338	820690	622301	335906	619650	400026	513048	328560	303048	335807	239922	301416	242148	225196	524199	566447	619606	544670	964855	622982	240631	434849	155773	410747	532971	326324	259164	285837
Q3U962	Q3U962	CO5A2_MOUSE	Col5a2	Collagen alpha-2(V) chain	134071		63364.9	130499	43045.2	34485.7	70895.2	40635.6	84054.7	107735	186282	39817.1	188722	109461	84062.1	135380	32460.1	76914.1	102575	83202.1	125950				30523.9	54375		111888	119075	194782	85931.5	130579
Q04857	Q04857	CO6A1_MOUSE	Col6a1	Collagen alpha-1(VI) chain	15000000	10500000	13000000	11400000	8610000	7680000	9150000	8430000	10800000	6370000	7100000	6260000	6520000	3660000	4040000	3390000	3840000	4620000	10400000	10500000	11000000	16900000	15500000	15400000	5500000	5370000	78200	5560000	9620000	5800000	4410000	4710000
Q02788	Q02788	CO6A2_MOUSE	Col6a2	Collagen alpha-2(VI) chain	12500000	9180000	10800000	8840000	7340000	6830000	8540000	7880000	12100000	5810000	7160000	5940000	6660000	3290000	4370000	3350000	3900000	4540000	9260000	9540000	12100000	15900000	14600000	12200000	4360000	4590000	3940000	6060000	9310000	5650000	4940000	5130000
A2AX52	A2AX52	CO6A4_MOUSE	Col6a4	Collagen alpha-4(VI) chain	1970000	2400000	1590000	3110000	1860000	1770000	1440000	1980000	2600000	3190000	3340000	3060000	3230000	1980000	2310000	2070000	2550000	2440000	1550000	1690000	2140000	2140000	2400000	1360000	1400000	2120000	64700	2640000	4460000	2510000	3090000	3090000
A6H584	A6H584	CO6A5_MOUSE	Col6a5	Collagen alpha-5(VI) chain	731139	456187	929372	378483	507207	686239	907559	751510	695321	227984	294234	237449	361191	169666	153709	200417	193146	207813	532995	368145	688234	763784	414121	866540	177362	198979	695293	250902	109618	122495	137016	108399
Q8K297	Q8K297	GT251_MOUSE	Colgalt1	Procollagen galactosyltransferase 1	52382.8	66381.9	45008.1	86628.3	69263.5	138306		73371.5	98668.6	93998	113860	55758.3	81805.2	75644.2	72871.3	70295.9	72482.1	96997	57072.9	49065.9	72723.9	60664.8	66397.6				149950	83944.8	35567.1	43147.6	91841.6	52466.8
Q63829	Q63829	COMD3_MOUSE	Commd3	COMM domain-containing protein 3	56497.5				117475	148775		78763.5	113835	92823.3	92623.9	76980.6	78511.3	96497.2	156134	131144	60117	90330.9	96597.3		66970.5	265657	165261	49436		156350	82865.3	83774.1	82340.3	47341.9	75580.1	62175.1
O88587	O88587	COMT_MOUSE	Comt	Catechol O-methyltransferase	281616	300988	338649	389228	263140	232970	260681	301438	295296	401794	381424	426879	448003	427287	345747	265414	331867	365019	258249	324111	265163	247188	251933	314199	296113	273549		364655	391252	398119	416808	444956
Q8BIG7	Q8BIG7	CMTD1_MOUSE	Comtd1	Catechol O-methyltransferase domain-containing protein 1	225899	151077	157961	408705	261837	280456	288772	266596	222654	355794	317278	308871	336456	380660	259285	203982	225738	344374	239590	261520	188028	289754	322029	272624	255025	313895	187931	193861	404888	222954	327989	338248
Q8CIE6	Q8CIE6	COPA_MOUSE	Copa	Coatomer subunit alpha	1310000	1030000	1110000	995533	1280000	1360000	1270000	1380000	1360000	1390000	1560000	1690000	1120000	1100000	1200000	1870000	1710000	1370000	1400000	1100000	1030000	1460000	1470000	1500000	1550000	1680000	1240000	1330000	1230000	1560000	1450000	1460000
Q9JIF7	Q9JIF7	COPB_MOUSE	Copb1	Coatomer subunit beta	1360000	1180000	1070000	744962	1220000	1260000	1420000	1440000	1490000	1650000	1780000	1830000	1430000	1270000	1450000	1830000	2100000	1940000	1350000	1040000	1030000	1260000	1240000	1280000	1440000	1620000	1510000	1530000	1740000	1760000	1840000	1840000
O55029	O55029	COPB2_MOUSE	Copb2	Coatomer subunit beta'	685403	749522	554683	538383	788968	649952	554456	648397	681751	805632	974912	864051	629657	794911	1040000	773349	834148	755404	673887	516183	494518	558439	546652	752597	826398	671245	138732	569830	707828	681059	748387	693219
O89079	O89079	COPE_MOUSE	Cope	Coatomer subunit epsilon	292642	445755	257934	227244	230655	325346	246852	267465	305440	254853	420130	243967	235248	249846	475551	272293	384268	310062	257886	167724	180869	236615	198326	208472	276970	397138	31700000	294719	221423	307281	337939	295290
Q9QZE5	Q9QZE5	COPG1_MOUSE	Copg1	Coatomer subunit gamma-1	594293	534952	414342	334884	562345	525204	599296	652729	679813	696700	667235	655827	529710	543742	508818	807056	787858	646719	712269	447287	462150	591704	655890	737665	726800	751103	573153	698447	552310	743943	674042	710622
Q9QXK3	Q9QXK3	COPG2_MOUSE	Copg2	Coatomer subunit gamma-2	528116	444517	426422	197631	545077	620149	554704	539482	583922	596110	573909	529536	577686	486458	523329	817345	672213	680257	603988	398858	427694	622751	590984	657169	550323	515702	473409	506621	561616	538201	600653	606249
P61202	P61202	CSN2_MOUSE	Cops2	COP9 signalosome complex subunit 2	63908.9					106350		28214.9								76035.5		41338.9	79523.3	31015.2	61071		59962.3			38714.1	244268
O88543	O88543	CSN3_MOUSE	Cops3	COP9 signalosome complex subunit 3							59532.2	47599.4	56505.9	54585.8	65828.7		93781		82716.7		64239.9	121502	80138.9					96326.2		83539.3	226358				67377	73868.2
O88544	O88544	CSN4_MOUSE	Cops4	COP9 signalosome complex subunit 4	151907	169959	83626.2	73311	190165	411344	221446	120498	155671	156649	170245	113809	125206	164810	193778	240914	131798	179220	179781	111980	134286	257883	204344	160964	198115	182230	62227.1	179903		191296	145403	116449
O88545	O88545	CSN6_MOUSE	Cops6	COP9 signalosome complex subunit 6	78777.1				69556.2		62467.8	80431.8	60492.8	52097.8	63780.2	44622.3	55010.4	56524.6	57737.7			41556.8	88084.8	59250.3	36929.4		53953.3	48495.5	50572.3	41978.7	69725.6	39555	17211.7			29913.1
Q9CZ04	Q9CZ04	CSN7A_MOUSE	Cops7a	COP9 signalosome complex subunit 7a	44296.3							15744	19263.8		15271.9				21382.8				45603.7					32392.2							12590	9146.12
Q8VBV7	Q8VBV7	CSN8_MOUSE	Cops8	COP9 signalosome complex subunit 8	293935	371304	195097	103657	307201	402290	196366	173328	195855	207056	189302	120267	104589	196598	215360	242987	164949	150620	229602	90433.8	117370	122623	219419	144831	212865	338478	102821	149136	79307.6	149220	151170	99192.7
P61924	P61924	COPZ1_MOUSE	Copz1	Coatomer subunit zeta-1	288328	715425		484702	614478	349928	261780	317912	268855	407796	635276	331987	266438	570274	657294	606393	582420	454349	323571	182151	249624	294768	259594	824743	786405	382647	3570000	423683	467088	303344	556803	386433
Q8BMS4	Q8BMS4	COQ3_MOUSE	Coq3	Ubiquinone biosynthesis O-methyltransferase, mitochondrial								115883	185820	154541	157334	136022	154916	169500	179877		138988	144943	260678		151136						40605.3	189564			126272	119340
Q8BGB8	Q8BGB8	COQ4_MOUSE	Coq4	Ubiquinone biosynthesis protein COQ4 homolog, mitochondrial	417292	325742	350881	404825	409016	263983	428879	442727	420950	476084	412978	427162	470233	440389	450302	374083	374700	395013	468859	384902	432402	309982	355070	372188	433011	374751	63907.9	416893	437021	453239	458008	413814
P97478	P97478	COQ7_MOUSE	Coq7	5-demethoxyubiquinone hydroxylase, mitochondrial	107375	92230.9	96546.4	94490.5	121187	106655	110441	121586	143496	159075	136373	98663.5	122189	117548	133959	88942.7	121345	142888	126067	111695	133523	106092	81033.2	60217.7	125245	59650.4		121280	95445.2	80575.2	143512	133940
Q60936	Q60936	COQ8A_MOUSE	Coq8a	Atypical kinase COQ8A, mitochondrial	232017	217741	249113	244105	282650	212773	202769	193083	159711	116998	124914	96774.8	117551	113234	132565	130238	94576.2	103274	161845	178404	148625	191572	157862	301976	204402	104578	101299	102280	153930	111273	76610.5	87906.6
Q566J8	Q566J8	COQ8B_MOUSE	Coq8b	Atypical kinase COQ8B, mitochondrial	90519	101758	115538	114263	87321.1	150383	89583.8	93250	112555	119539	111751	148016	138948	130430	116268	182820	133124	135478	100557	83343	85823.3	152164	100498	115332	83782.2	138987	124246	114091	125982	127917	134709	202340
Q8K1Z0	Q8K1Z0	COQ9_MOUSE	Coq9	Ubiquinone biosynthesis protein COQ9, mitochondrial	144057	218455	142271	150126	265672			216684	197045	212491	159193	155298	145558	240855	222013	148293	224631	190557	140332	109615	140346	101880	93543	123050	245692	241062	154250	137836	270878	164351	182876	169120
O89053	O89053	COR1A_MOUSE	Coro1a	Coronin-1A	251605	84153.2	126876		83701.5	109590	75787.3	88117.2	89830.8	92294.1	117178	66523.7	25299.8	26041.1	32617.7	109766	97652.4	40672.9	101132	72021.1	135053	126288	213104	21176.1	88887.1	67410.2	96886	134842	56909.3	183213	99475.5	72828.4
Q9WUM3	Q9WUM3	COR1B_MOUSE	Coro1b	Coronin-1B	276191	189905	202015	172725	219058	293333	170071	327714	298605	309185	322651	275553	245742	238867	259619	325895	354717	257532	300304	209096	274592	195367	236707	136314	249120	285454	287579	336440	172820	312807	287194	308114
Q9WUM4	Q9WUM4	COR1C_MOUSE	Coro1c	Coronin-1C	430370	261854	353662	238745	380542	402020	373622	462539	712877	452808	439188	437904	341713	337215	417600	537374	573755	472604	334184	293779	376309	428198	568986	262762	414115	298984	618195	472282	319680	543595	368217	340275
Q8C0P5	Q8C0P5	COR2A_MOUSE	Coro2a	Coronin-2A	185820	237382	180825	419048	382819	260541	272440	453276	487585	532828	649909	546219	394973	443079	486814	488620	530650	504691	209794	297956	320864	236224	215780	178268	387518	420670	115357	507358	446364	490311	494405	503012
Q9CQI6	Q9CQI6	COTL1_MOUSE	Cotl1	Coactosin-like protein	217341	254326	177577	128858	245713	361910	310459	133768	134571	175252	243732	147253	138684	179252	164551	325509	179599	180296	233453	112543	188944	217361	314861	173199	333427	393487	154464	351764	231533	541496	228174	283016
Q8BJ03	Q8BJ03	COX15_MOUSE	Cox15	Cytochrome c oxidase assembly protein COX15 homolog	384832			227950		115716		210233	218595	180088	271762	202544	275519	221805		150553	170925	220042	252463	361921		206605	162335	238020	293623		104917		331262	201742	243682	207862
Q9CR63	Q9CR63	COX16_MOUSE	Cox16	Cytochrome c oxidase assembly protein COX16 homolog, mitochondrial						129340					53964.4		36397.7					36540.4							75682.6		142689				46789.9	38991.2
P56394	P56394	COX17_MOUSE	Cox17	Cytochrome c oxidase copper chaperone							51328	44898.2	44010.9	41493.1	61710.8	49496.1	44975.7	66223			46783.4	56381.5					90731.9		130277	51706.8	57832.4	80587.9	91020.9	136173	64509.4	69249.1
Q9D7J4	Q9D7J4	COX20_MOUSE	Cox20	Cytochrome c oxidase assembly protein COX20, mitochondrial	308593	276914		240393	141040	160470	92215	90759.4	69189.6	89661.8	69510.2	101443	53914.7	74420.8		124044	91245		107876	192461	97283.4		90196.4	85887.9	170967	105384	70771.1	75451.8	70364.8			57319.5
P19783	P19783	COX41_MOUSE	Cox4i1	Cytochrome c oxidase subunit 4 isoform 1, mitochondrial	9830000	12700000	9960000	15400000	14000000	9180000	9920000	16100000	11500000	20600000	12900000	20700000	20500000	21200000	12900000	11800000	14900000	16000000	11600000	13900000	9660000	7420000	9150000	11900000	12800000	25800000	238000	13000000	21200000	15400000	13600000	18000000
P12787	P12787	COX5A_MOUSE	Cox5a	Cytochrome c oxidase subunit 5A, mitochondrial	1150000	3160000	1310000	1590000	2100000	1430000	696351	524235	645581	2440000	5660000	1120000	1790000	4690000	10100000	1700000	564743	2130000	656283	969300	476367	586786	493435	907598	2350000	1540000	96553	687711	1080000	717498	2770000	1000000
P19536	P19536	COX5B_MOUSE	Cox5b	Cytochrome c oxidase subunit 5B, mitochondrial	1680000	5450000	1480000	1680000	3010000	3180000	1680000	1570000	1860000	5210000	7410000	2460000	3240000	8240000	12500000	2540000	1950000	4550000	1740000	1320000	1220000	1460000	1730000	1340000	3520000	2510000	374612	1570000	2310000	2160000	5180000	2380000
P56391	P56391	CX6B1_MOUSE	Cox6b1	Cytochrome c oxidase subunit 6B1	553427	1890000	959663	2190000	1260000	423940	1410000	1260000	993301	1630000	2100000	663684	1760000	2580000	2890000	977569	640343	2120000	642706	1180000	1230000	862138	824673	1050000	1460000	402058	196000	1580000	2290000	3080000	1640000	1250000
Q9CPQ1	Q9CPQ1	COX6C_MOUSE	Cox6c	Cytochrome c oxidase subunit 6C	4070000	5090000	5900000	10500000	4300000	2460000	3800000	3910000	1730000	5900000	6320000	8790000	9320000	6870000	6080000	1800000	659523	2720000	4930000	3980000	3690000	3700000	2910000	4150000	3180000	4860000	77800	2680000	5930000	6350000	5640000	5770000
P56392	P56392	CX7A1_MOUSE	Cox7a1	Cytochrome c oxidase subunit 7A1, mitochondrial	115556	180220	156712	741566	324670	274915	123458	253854	450592	798901	728771	823737	1100000	1390000	962179	757681	823933	1070000	120109	143963	172138	155502	140316	115781	423020	671246	63020	497239	734896	691829	871208	1000000
P48771	P48771	CX7A2_MOUSE	Cox7a2	Cytochrome c oxidase subunit 7A2, mitochondrial	2720000	3610000	1900000	5640000	3180000	1530000	2320000	3070000	2140000	3770000	3570000	3590000	4500000	4490000	3580000	2320000	2240000	3490000	2420000	3760000	2670000	2250000	1830000	2420000	2570000	2160000	55500	2500000	3670000	2770000	2860000	3040000
Q61387	Q61387	COX7R_MOUSE	Cox7a2l	Cytochrome c oxidase subunit 7A-related protein, mitochondrial	126184		1130000				179976	243184	172446	220760	331817		200534	303521			220205	192526		296812	198714	170142	132976		370988		720877	224096	119636	450592	256551	202438
P17665	P17665	COX7C_MOUSE	Cox7c	Cytochrome c oxidase subunit 7C, mitochondrial	2780000	3350000	2330000	4830000	4070000	2070000	3400000	3720000	3490000	7380000	7320000	6500000	9780000	7560000	6910000	5150000	6730000	7140000	3300000	3360000	3270000	2760000	3620000	2550000	3200000	3210000	651000	4950000	7390000	5290000	8630000	8150000
Q61147	Q61147	CERU_MOUSE	Cp	Ceruloplasmin	114199		124567		115407	166645	153888	85600.9	143971	114069	87052.6		103819	94559.5	67535.3	65672.8	61375.4	104828	122468	50709.7	162014		248331			99958.5	186036	144293	130067	84498.9	144685	139913
Q7TPZ8	Q7TPZ8	CBPA1_MOUSE	Cpa1	Carboxypeptidase A1														12233.7	59750.9			9942.66									3620000
Q6P8K8	Q6P8K8	CBPA4_MOUSE	Cpa4	Carboxypeptidase A4	263717		543425	1000000	641285	1190000	609696	162157	405776				128859	483710		347457	167987	172695	213804	607584	214705	664123	474808	794061	1480000	426275	154484	233665	591619	359276	174244	280771
O89001	O89001	CBPD_MOUSE	Cpd	Carboxypeptidase D	1360000	1350000	1860000	1340000	1310000	1040000	1520000	1590000	1320000	1190000	1480000	1270000	993696	914187	706341	1090000	1060000	856195	1690000	1850000	1740000	1450000	1630000	1670000	2090000	934132	258000	1400000	962276	1200000	1060000	959284
Q8C166	Q8C166	CPNE1_MOUSE	Cpne1	Copine-1	181560	115055	154107	175467	198004	220068	174064	110233	149663	158911	156314	109316	196680	214423	194698	143064	81931.2	179506	233191	82426.8	115617	156012	147559	230515	164592	153417	115500	92232.4	193230	116338	150445	150355
P59108	P59108	CPNE2_MOUSE	Cpne2	Copine-2													142098	194902	298202			201800				97757.1					191844					115898
Q8BT60	Q8BT60	CPNE3_MOUSE	Cpne3	Copine-3	578059	553989	632268	825421	753578	898937	662970	562762	567316	752719	617263	488759	655954	740125	830626	651838	368353	751675	849286	488474	512476	736702	540416	849042	913968	660946	56226.2	400662	586825	515917	606273	556071
P36552	P36552	HEM6_MOUSE	Cpox	Oxygen-dependent coproporphyrinogen-III oxidase, mitochondrial	74766.2			100207			117925	76206.3	71377.8	89202.3	117058	93452.5	92052.3	120946	108269	89469.4	75901.5	88740.1	85491.6	71708.9	80215.7	73505.1	84892.5		156763	102567	99292.1	105474	112707	101200	101015	109924
Q8C196	Q8C196	CPSM_MOUSE	Cps1	Carbamoyl-phosphate synthase [ammonia], mitochondrial	1330000	915472	785053	667281	1450000	2080000	1220000	1260000	1200000	1210000	896389	943870	711698	717400	1230000	1770000	1270000	1110000	1670000	730073	792711	1070000	971044	1590000	1270000	1870000		712260	837987	737037	889403	996437
Q9EPU4	Q9EPU4	CPSF1_MOUSE	Cpsf1	Cleavage and polyadenylation specificity factor subunit 1	109064	88923	119655	87808.4	104165		147147	201766	136338	79749	96694.5	85132	97345.5	35158.7	52985.5	91303.8	130265	72710.8	140198	161335	197048	99142	144145	103431	79619.1	49581.4		165168		86535.7	57323.4	31491.3
O35218	O35218	CPSF2_MOUSE	Cpsf2	Cleavage and polyadenylation specificity factor subunit 2	180931	159067	166640	173443	180805	262235	219618	232515	186974	123655	140743	130179	113630	108170	50027.9	104216	154674	89972.1	217002	191284	256278	164880	238089	189698	138343	151265	105813	178171	103245	121505	106361	69955.8
Q9QXK7	Q9QXK7	CPSF3_MOUSE	Cpsf3	Cleavage and polyadenylation specificity factor subunit 3	127320	138460	160563	180997	172739	354806	213894	210329	148938	112989	134990	116280	119236	83646.1	88603.5	167322	111607	100257	196730	211867	238787	275872	200090	302570	164621	101339		162795	33338.6	110778	101331	96921.5
P97742	P97742	CPT1A_MOUSE	Cpt1a	Carnitine O-palmitoyltransferase 1, liver isoform	958286	1030000	757823	1710000	1020000	763194	899332	1270000	1070000	1380000	1440000	1420000	1640000	1480000	1240000	925927	1370000	1550000	1020000	988642	988480	891148	965490	867342	874411	808074	82087.8	1050000	1480000	1450000	1450000	1520000
P52825	P52825	CPT2_MOUSE	Cpt2	Carnitine O-palmitoyltransferase 2, mitochondrial	631483	723235	549085	1230000	890085	881293	706724	734367	780778	1250000	1190000	732728	1440000	1530000	1590000	1250000	1010000	1610000	687612	736629	583900	726246	548117	613485	777812	964453	47100	953800	1110000	1160000	1090000	1040000
Q64735	Q64735	CR1L_MOUSE	Cr1l	Complement component receptor 1-like protein	114367	124430	212222	240638	98847.3		124796	95262.5	120779	124011	106690	120236	91467.6	68114.2	39317.4	138330	109559	62739.5	80631.8	128112	142076	178337	121389	201964	159542	91261.3	169560	167674	85450.1	138962	113131	121356
Q5PR69	Q5PR69	CRACD_MOUSE	Cracd	Capping protein-inhibiting regulator of actin dynamics									33290.9	33097.3	55304.1	93438.1	33437.7	40516.2		108135	108937	36027.9									543964	65281.6			34645.4
Q3UP38	Q3UP38	EFC4B_MOUSE	Cracr2a	EF-hand calcium-binding domain-containing protein 4B	150406	65075.6	190095		155618	130384	17293	38688.7	21058.8	234030	247136	146967	276410	188502		128059		242948	215302		27081.2	170121	149092		187465	145712	157057		168376	171180	260789	276054
Q01147	Q01147	CREB1_MOUSE	Creb1	Cyclic AMP-responsive element-binding protein 1	87994.9	75914.9	157272		133718		124632	152217	151569	75882.5	78189.6	86340.7	53317.6	84700	37572.8	124390	106286	70329	106330	136732	168140	92345.3	119932		126393	98993.2	184781	153203		100248	59502.6	47718.6
P63254	P63254	CRIP1_MOUSE	Crip1	Cysteine-rich protein 1	2200000	2580000	1300000	1430000	4240000	4890000	2700000	3860000	5260000	4340000	3950000	5940000	5000000	6760000	5530000	20800000	9970000	5980000	4680000	2350000	1960000	2580000	2750000	3000000	4890000	16100000	18300	6260000	6850000	10100000	8030000	10700000
Q9DCT8	Q9DCT8	CRIP2_MOUSE	Crip2	Cysteine-rich protein 2	221441		190209		173127	213600	222901	152834	130680	116433	104507	103831	40370.3	71353.6	58490.2	154013	106260	33631.7	232278	120285	128460	276818	240552	259857	274657	186025	187552	109890	95976	134012	126604	137167
P47941	P47941	CRKL_MOUSE	Crkl	Crk-like protein	26794.5		38729.6				68225.7	70024.7	84407.6	37371	46895.2	24961.4	36238.8	46716.6	36128.2	37079.4	58981.9	73554.3	94167.3	49172.8	72548.6				72269.5	47959.3	302709	60487.2		42974	55763.7	50933.2
P63154	P63154	CRNL1_MOUSE	Crnkl1	Crooked neck-like protein 1	158941	175355	181669	173731	179769	127484	185367	214671	164373	141782	142797	133174	125436	162017	51290	245345	176667	116409	222154	191008	216548	168108	244061	178129	165102	138296	741911	168018	200159	132229	128901	92871
Q8CJ40	Q8CJ40	CROCC_MOUSE	Crocc	Rootletin	533837	840331	735387	1910000	870339	556254	1010000	802900	887419	1980000	4110000	1200000	4730000	6540000	2490000	1050000	1530000	3810000	582766	734306	766711	529950	407218	430711	1360000	613240	161000	3130000	1250000	4410000	2040000	2080000
Q9DC50	Q9DC50	OCTC_MOUSE	Crot	Peroxisomal carnitine O-octanoyltransferase			29090.3	96505.4					42057.4	82614.4	106267		97514.8	62086.2	93340.1	73518.3	43238.4	76391.9			35732.2					68295	2010000	70537.5		79602.7	60347.6	40295.7
P04342;P04345;Q03740;Q9CXV3	P04342;P04345;Q03740;Q9CXV3	CRGA_MOUSE;CRGD_MOUSE;CRGE_MOUSE;CRGF_MOUSE	Cryga;Crygd;Cryge;Crygf	Gamma-crystallin D									41886.8				110849	169046	137989			113900									1230000		183325		119711	115327
Q99KP3	Q99KP3	CRYL1_MOUSE	Cryl1	Lambda-crystallin homolog							204322	90331.4	89145.8	150629	135082		169787	222964	187124	408770	139895	186783	235557					92594.2		335415	235183	200136		170449	182298	195868
Q9CZU6	Q9CZU6	CISY_MOUSE	Cs	Citrate synthase, mitochondrial	332131	219413	250743	255084	280628	479833	323397	181136	309915	592460	377824	321477	399106	440301	697700	860576	349818	414967	328180	206498	191653	227544	316431	265591	436786	692101	198437	468166	269833	397049	419017	478560
Q91W50	Q91W50	CSDE1_MOUSE	Csde1	Cold shock domain-containing protein E1	157802		221827	239405	194523	308452	266570	252851	268768	154381	177445	119535	127429	197440	165496	163709	190737	175401	355431	223866	233094	251892	211187	177882	173484	214216	983074	214259	102691	183960	159359	114215
Q9ERK4	Q9ERK4	XPO2_MOUSE	Cse1l	Exportin-2	3980000	3360000	3480000	3720000	3700000	4990000	3390000	4060000	4400000	3400000	2850000	3710000	2710000	3100000	3390000	3670000	4140000	3800000	4160000	2300000	2380000	3960000	3440000	4440000	4260000	4750000	3530000	2940000	3460000	2880000	3330000	3750000
Q8BK63	Q8BK63	KC1A_MOUSE	Csnk1a1	Casein kinase I isoform alpha	67173.4		36331.7	161197	132533	74314.7	77476.3	161845	148060	151388	155035	162904	227755	193347	179351	108855	140453	206759	131494	126664	128607	72144.8	68655.1	88450.1	82664.6	113269	115699	141434	238473	174441	170026	169862
Q8BVP5;Q8C4X2	Q8BVP5;Q8C4X2	KC1G2_MOUSE;KC1G3_MOUSE	Csnk1g2;Csnk1g3	Casein kinase I isoform gamma-2	97876.2	75816.5	72417.8	121098	123616	109458	94806.2	85564.3	113269	96777.8	104347	98035.8	101800	74758.3	71209.7	112417	75644.2	90572.9	95121.4	102488	110180	89524.1	86502.1	91464	62840.1	98113.7	45917.4	132989	70898.7	107404	91150.6	110014
Q60737	Q60737	CSK21_MOUSE	Csnk2a1	Casein kinase II subunit alpha	427170	444620	371322	431634	532715	353050	416008	428741	459625	613911	524381	369868	559879	841879	571216	496178	454854	583271	483067	386930	403529	356497	408662	351238	466750	471387	1490000	458251	378360	301825	448707	357271
O54833	O54833	CSK22_MOUSE	Csnk2a2	Casein kinase II subunit alpha'	52787.7				33793.2		44281.7	56086.3	63026.3	50381.3	49152.3		40368.2	49187.8	44450		39757.5	62369.8	51283.2		60191.8		53381.1				3700000
Q8VHY0	Q8VHY0	CSPG4_MOUSE	Cspg4	Chondroitin sulfate proteoglycan 4	239163	155966	257702	282232	263268	212327	248058	270815	373707	324795	256610	301743	309146	284868	218956	210089	248669	245317	240327	171455	300852	276921	338362	143604	169986	251476	64651.4	321785	245681	291579	303741	304419
O35892;Q99388	O35892;Q99388	CSPRS_MOUSE;SP100_MOUSE	Csprs;Sp100	Nuclear autoantigen Sp-100	106273		103706		76936.7		112154	110953	162080	152347	164529	172141	137704	140090	222376	131923	144629	117184	122030	52348	157703	150365	170225	94760.6	44518.2	238860	294111	211934	151143	153456	183140	118874
P97315	P97315	CSRP1_MOUSE	Csrp1	Cysteine and glycine-rich protein 1	538957	173860	302174	174795	350802	512115	313563	257529	394225	199792	166043	225924	95848.3	128069		224478	115526	104278	345854	216724	203370	541110	391470	489627	358126	304763		197836	168823	206203	113510	139580
Q8BIQ5	Q8BIQ5;Q8C7E9	CSTF2_MOUSE	Cstf2	Cleavage stimulation factor subunit 2	305668	343674	250314	183829	333747	247217	317558	364832	266437	170635	200227	189248	104477	156124	114539	228354	201166	123833	255607	323492	335824	198687	321526	124231	330011	205821	130748	321357	109589	262555	99645.3	102828
Q8C7E9	Q8C7E9	CSTFT_MOUSE	Cstf2t	Cleavage stimulation factor subunit 2 tau variant								24943.1	29500.8	9731.73			9844.51						19983.7		13577.7		27086.8				281619
Q99LI7	Q99LI7	CSTF3_MOUSE	Cstf3	Cleavage stimulation factor subunit 3	141494	165381	127254	172641	130296	142224	170024	193348	174352	146964	170843	152968	164499	110374	146585	158703	151568	167051	176208	144380	179976	150973	165759	130292	121712	89207.3	63004.6	182312	160689	137297	142600	180757
O88712	O88712	CTBP1_MOUSE	Ctbp1	C-terminal-binding protein 1		76039.6		58317.3				60288.9			67227.7				116529		57272.1	46227.8	75127.5	58653.4	51777.7		79306.4				100560			51400.9		50382.1
P56546	O88712;P56546	CTBP2_MOUSE	Ctbp2	C-terminal-binding protein 2	146015	199161	241675	212721	211334		209362	232324	177819	133940	152836	140134	108623		191801	101090	138943	126053	274112	199043	231911	258979	195070	255083	192643	216995	38352.9	166829	84115.7	120781	115465	99578
Q61164	Q61164	CTCF_MOUSE	Ctcf	Transcriptional repressor CTCF	119472		127996	113127	76400.8		109848	124638	65824.5	50072.2	44016.4	44448.3	22519.6				70951.2	23999.3	83335.3	122565	97304.5		54259.7		118320		119549	79849.5		50647.2	25672.1	19303.7
Q7TSG2	Q7TSG2	CTDP1_MOUSE	Ctdp1	RNA polymerase II subunit A C-terminal domain phosphatase						86129.4	84702	106431	119191		68438.6		49159			97631.6		59908.8	100330	108344	115295		105442				138281	90053.1			49018.1
P58466	P58466	CTDS1_MOUSE	Ctdsp1	Carboxy-terminal domain RNA polymerase II polypeptide A small phosphatase 1	83991.1		34666.7					51115.9	44636.9	65885.4	35803.1	45234.3	47544.9				54166.4	49255.8	47578.8	30934.5	63282.3						1290000	60925.3			34634.7	55270.4
P58465	P58465	CTDSL_MOUSE	Ctdspl	CTD small phosphatase-like protein	49570.8		215344	155174				50900.5		72152	122078	99518	147695				137602			32707.9						115178	52737.2	95870.2		138266	117199
Q8VCN5	Q8VCN5	CGL_MOUSE	Cth	Cystathionine gamma-lyase	113276	111506	138788	158440	143701		179034	104638	116095	165664	188594	99689.7	186764	198477	221751	156666	67997	144216	181181	101602	92113.9				161897	238551	1620000	110031	91413.2	156993	152385	136079
P26231	P26231;Q61301	CTNA1_MOUSE	Ctnna1	Catenin alpha-1	2620000	3570000	2120000	2250000	3160000	1520000	1710000	1940000	1830000	3790000	3890000	3700000	2410000	3500000	2750000	2730000	2510000	1900000	2060000	1650000	1590000	1690000	1630000	1900000	2490000	2350000	277000	2080000	1720000	1860000	2600000	1730000
Q61301	Q61301	CTNA2_MOUSE	Ctnna2	Catenin alpha-2	83174	115268	65656.6		108937		101901	166664	121337	277626	338682	260499	131333	263358	128943	388506	183243	107771	93478.5	61948.3	79809.4	93148.8	225851	118801	111262	118189		79297.8	27920.2	199952	207931	123348
Q02248	Q02248	CTNB1_MOUSE	Ctnnb1	Catenin beta-1	965312	1000000	801949	1030000	953664	483436	706188	933553	760314	1600000	1600000	1630000	1100000	1650000	1010000	858066	1030000	844067	900455	833878	684826	508535	745806	786230	1070000	812822	77824.8	844017	614035	731116	1420000	916470
Q9CWL8	Q9CWL8	CTBL1_MOUSE	Ctnnbl1	Beta-catenin-like protein 1	82272.1	128637	67650.8	80822.3	127290	105423	99282.3	199623	130222	75457	80039.8	69369.5	28827.8	51811	88770.4	82741.8	108241	70351.2	91116.6	93321.8	126635	126037	127753		81951.3	56214	94247.8	116547		55210.4	40763.3	18360.4
P30999	P30999	CTND1_MOUSE	Ctnnd1	Catenin delta-1	1690000	2450000	1490000	2580000	1820000	1340000	1340000	1590000	1530000	2110000	2280000	2630000	2160000	2660000	1970000	2080000	2130000	2180000	1820000	1850000	1440000	1310000	1190000	1880000	1730000	2100000	319000	1820000	2440000	1910000	2020000	1950000
P70698	P70698;P70303	PYRG1_MOUSE	Ctps1	CTP synthase 1	25026.4					64418.6	36517.5	37662	48038.7	23478	42776.4						33186.9	35161.3	41880.1	17203.1	50688.9		26562.3			18179.4	44471.8	24617.2				12917.1
P70303	P70303	PYRG2_MOUSE	Ctps2	CTP synthase 2			69554.4				71292.5	44365.1	74230.4				45396.5		51589.3			43900.1	77364.3	50879.6	52976.2					76426.8	460512				48183.5	31986.6
Q62018	Q62018	CTR9_MOUSE	Ctr9	RNA polymerase-associated protein CTR9 homolog	385409	500488	372007	610152	275866		364467	289886	342337	227736	270359	242336	282438			173800	213692	297449	399432	332574	388632	187566	271285	268399	309542	198857	183370	315317		322852	229674	136213
Q9CR35	Q9CR35	CTRB1_MOUSE	Ctrb1	Chymotrypsinogen B				2600000		733491				566029			479992	630379	2900000			574016									35152.2		1010000	185975	592671	531340
P10605	P10605	CATB_MOUSE	Ctsb	Cathepsin B		240386	130813				81212.8	55524.9	40330.1	64290	62090.3		58019.4	77485.9	70465.2		31335.6	76637	58836.8	56688.3	104520	48809.4	66687.9				79334.1	77038.8	24315.8	45483.4	46198.3	30272.8
P18242	P18242	CATD_MOUSE	Ctsd	Cathepsin D	59395.4	108266			79270.7		57766.8	47102		33716.8	59010.6		42331.3	115978	168199	51101		28079.8	35566.7		31034				101747		698396				38564.6	52896.5
O70370	O70370	CATS_MOUSE	Ctss	Cathepsin S	54998.6	110185					108492	56661.5	79254.1	134327	142227	85460	124342	156824	142926	136971	107645	138906	84101.6		92041.5	96671.1			143462	112479	156345	146898	93571.6	118367	129799	117832
Q9WUU7	Q9WUU7	CATZ_MOUSE	Ctsz	Cathepsin Z					144994	302153	183604	201905	234485	170333	181223	117504	138133	237264	236357	75226.2		192178	203068	207855	176395	144921	138362	249480	124930	162498		166415		102394	152791	168623
Q60598	Q60598	SRC8_MOUSE	Cttn	Src substrate cortactin	268070	398891	223297	277611	378372	293307	301528	350334	353209	385524	406666	444011	268865	332611	282566	502238	411089	324371	365597	293450	300095	295540	313699	187468	552821	382627	1780000	469169	255474	488222	327588	382685
Q99LJ0	Q99LJ0	CT2NL_MOUSE	Cttnbp2nl	CTTNBP2 N-terminal-like protein	211458	203339	212938	162023	238926	127970	162557	220319	194128	139503	147220	149615	84162.9	79472.2			131291	110101	199527	226165	227051	144450	170638	161940	267167	159193	663406	207739	75655.2	147372	87835.3	102753
Q3U308	Q3U308	CTU2_MOUSE	Ctu2	Cytoplasmic tRNA 2-thiolation protein 2							25631.6	22200.7	31271.8		19097.3		15849.6		4776.51	36875.8	24753.9		26557.9				25672				331915	20623.9			14067.1	10888.9
Q9JLB4	Q9JLB4	CUBN_MOUSE	Cubn	Cubilin	99777.5	289128	690886	203509	196784	487390	1400000	194836	317681	831092	1070000	643569	825247	974554	623465	496042	584780	706162			297310				310699	661564	146815	405332	502663	615689	785499	821562
Q9WTX6	Q9WTX6	CUL1_MOUSE	Cul1	Cullin-1	108833	407455	38970.7	49158.3	149569		84536.4	89725.9	102449	91819.6	84573.3	87964.6	102231	89901.9	101794	76485.4	112298	116677	84818.7	65965.4	77923.8		43239.2		63978.2	107241		68776.1	59714.9	73342.5	89232	89328.9
Q9D4H8	Q9D4H8	CUL2_MOUSE	Cul2	Cullin-2	37329.1				84064.8	143048	72768.4	107596	85643.6	88615.7	83456.6	76618.9	54181.8	40986.8	41474.4	152353	98328	51552.3	69161.9	28226.8	62751		59012.9		43580.9	117378	13449.9	68812		78783.6	66904.2	88519.6
Q9JLV5	Q9JLV5	CUL3_MOUSE	Cul3	Cullin-3	488531	1370000	697530	592542	775139	543393	680722	631351	586333	376182	458733	488504	310348	461217	432649	355131	426014	394392	583966	726638	628749	817879	631493	1810000	825538	382964	5070000	525189	1250000	1000000	412112	415439
Q3TCH7	Q3TCH7	CUL4A_MOUSE	Cul4a	Cullin-4A								98748.9	85625.3	54972.8	64546.9	46465.3	56539.6		49886.5		69784.2	47974.5	70761.4	37313.4	70290.4		96601				3280000	50745.3			68015.2	48116.7
A2A432	A2A432	CUL4B_MOUSE	Cul4b	Cullin-4B	190241	150249	112806	110765	117968	153219	152534	183730	193505	125750	130066	109947	98041	75767.5	96820.2	116393	128150	100555	164816	122772	160180	152175	147616	124278	85668.1	95612.5	78725.1	116841	82698.6	97350.3	98721.2	106391
Q9D5V5	Q9D5V5	CUL5_MOUSE	Cul5	Cullin-5	108004		94578.8	108116		161273	137953	117854	144557	95587.1	102176	66690.4	56235.5	48100.9	67743.4	98956.1	106877	112670	107748	92086.8	102694	91555.5	98200	83639.6	89076.1	93544.5	50692.6	119489	83142	102110	115339	106476
P53564	P53564	CUX1_MOUSE	Cux1	Homeobox protein cut-like 1	134451		133399	98771	181072		140716	147221	123007	165913	159169	139812	143548	152497			133021		115867	113011	135556		107650		272623		111614	192795		163892	168175	146908
P70403	P53564;P70403	CASP_MOUSE	Cux1	Protein CASP	61093.6		98543.7	42824.1	100931		72614.3	83685.7	68462.7	81946	88244.1	90761.1	61858.1	73617.2			81094	58095.6	76098.1	52973.2	92668.7		39090.9	38053.2	64075	106852	50455.9	100535	59375.7	80539.2	90681.3	75871.9
P70412	P70412	CUZD1_MOUSE	Cuzd1	CUB and zona pellucida-like domain-containing protein 1										87517	63754.4	44061	106931	150847	286193			148021								141455	215130		105384		97027.6	180333
Q8C5N3	Q8C5N3	CWC22_MOUSE	Cwc22	Pre-mRNA-splicing factor CWC22 homolog	272305	162985	264791	216966	263090	244670	251134	277812	285347	220547	210448	193466	192180	146763	169732	182908	193619	198132	288109	242248	316531	274483	283726	246649	218438	212057	103913	236872		202740	185172	147289
O35188	O35188	X3CL1_MOUSE	Cx3cl1	Fractalkine	46437.7		31550.5	53507.6			63125	79453.3	60659.5	76185.1	83790.6	67979.8	82373.2	58329.5	66287.8		64377.8	60250.4	53949.4	55946.7	65975.8	47744.4	59882.8	50667.9	70397.4		539230	58024.7		50985.3	65292.3	60068.3
P97792	P97792	CXAR_MOUSE	Cxadr	Coxsackievirus and adenovirus receptor homolog	301388	385701	493762	570891	420342		435308	431563	382030	578423	522127	843391	640828	553079	564451	428460	500158	517454	339338	305499	308756	282853	251416	226540	446565	355827	313277	503766	892931	619345	484027	507081
Q9CWW7	Q9CWW7	CXXC1_MOUSE	Cxxc1	CXXC-type zinc finger protein 1	117764		123958	44300.6			113623	103415	128004	99025.1	90062.8						92898.6	98090.9	143963	140336	170631		184641				287218	143368			91499.1	81321
P56395	P56395	CYB5_MOUSE	Cyb5a	Cytochrome b5	1920000	2570000	3090000	6410000	2060000	1310000	1490000	1620000	1450000	1900000	1730000	2820000	3030000	3490000	2400000	2930000	1940000	2660000	1440000	2120000	1640000	1310000	1050000	1710000	2300000	2840000	31900	1800000	1940000	2630000	1270000	1650000
Q9CQX2	Q9CQX2	CYB5B_MOUSE	Cyb5b	Cytochrome b5 type B	2420000	2460000	3270000	5360000	1840000	1080000	1320000	1250000	1180000	2120000	1830000	3270000	2910000	2830000	2240000	2130000	1640000	2290000	1390000	2550000	1490000	1740000	1030000	2270000	2510000	2950000	250000	1960000	2690000	3100000	1300000	2020000
Q9DB73	Q9DB73	NB5R1_MOUSE	Cyb5r1	NADH-cytochrome b5 reductase 1	206844	227855	287375	415818	268971	412211	266817	183404	206966	224647	236122	243653	230295	213336	248175	294774	192046	278812	236700	297887	224083	375986	308862	434270	313593	236188	195646	213206	260569	252317	238152	244514
Q9DCN2	Q9DCN2	NB5R3_MOUSE	Cyb5r3	NADH-cytochrome b5 reductase 3	3650000	3270000	3880000	5330000	3600000	3100000	4050000	3280000	4470000	4970000	4920000	3910000	8200000	6190000	8190000	5310000	4200000	8090000	3840000	3410000	3600000	3840000	3550000	3720000	3250000	3160000	354000	3510000	4610000	3630000	5560000	5380000
Q61462	Q61462	CY24A_MOUSE	Cyba	Cytochrome b-245 light chain	326381	213773	232967	236439	260050	232761	278840	269594	247359	165180	193870	125864	294868	109452	143071	165206	70970.9	164746	415582	378918	362275	481614	405172	444121	154826		370709	232776	310724	184693	204189	287207
Q61093	Q61093	CY24B_MOUSE	Cybb	Cytochrome b-245 heavy chain	191858	137341	139923		138025	103831	150847	109581	94244.4	106559	74825.5	65737.1	105105			55259.2	77834.9	37502.2	121019	205016	119014	190783	95810					46366.3	72037.9	65185.1	94012.3	83730.2
Q3TYS2	Q3TYS2	CYBC1_MOUSE	Cybc1	Cytochrome b-245 chaperone 1	84115.5		99046.2	135287	103369	38562.5	82737.5	123245	127679	104138	85143.6	133208	120832	128776	126456	103214	87846	131731	125980	121625	128386	130511	105814	139877	108382	89191.3	376703	140577	134034	113896	176965	160264
Q9D0M3	Q9D0M3	CY1_MOUSE	Cyc1	Cytochrome c1, heme protein, mitochondrial	7790000	7740000	9450000	17700000	8640000	4690000	7330000	9390000	7350000	11300000	9720000	11400000	11900000	12200000	10200000	6250000	6500000	9820000	9220000	10500000	7820000	6190000	5800000	7940000	8810000	8570000	425000	5650000	9940000	8720000	9790000	9750000
P62897	P62897	CYC_MOUSE	Cycs	Cytochrome c, somatic				69870.1		116432		62469.3		126781	101576	77691.7	101356	155786	106604	112024	47911.2	77812.1	78051.3					81030.3	161932	102825	185323	109390	96912	113507	97984.4	138633
Q7TMB8	Q7TMB8	CYFP1_MOUSE	Cyfip1	Cytoplasmic FMR1-interacting protein 1	488665	300315	402544	353878	538684	536235	459619	534851	622958	582986	526712	637174	581219	506160	478581	720493	736245	750638	450519	370993	431395	517406	520293	501837	450799	610119	75859.3	554472	566357	562682	594621	614574
Q5SQX6	Q5SQX6	CYFP2_MOUSE	Cyfip2	Cytoplasmic FMR1-interacting protein 2	54748.5		36108.8	32301.8	35528.3		31251.8	48899.6	45052.8	60944.8	48991.2	58772.2	47222.9	33641.6	39361.2	65494	58262.4	45946.4	41016.7	29593.2	38816.8		47058.9	51101		28320.8		41445.8	12100.8	19341.7	29768.8	27970.7
Q8BKE6	Q8BKE6	CP20A_MOUSE	Cyp20a1	Cytochrome P450 20A1	178560	166848	151780	168954	128532	177269	191406	179669	211105	162017	201306	163677	184714	152038	135031	138139	131493	166012	296010	233452	221645	232961	221513	220610	180210	100712	462979	142767	209339	121932	204750	237513
Q9DBG1	Q9DBG1	CP27A_MOUSE	Cyp27a1	Sterol 26-hydroxylase, mitochondrial	151286							48976.1		273294	325530	213608	435180	170497	496396	176512	176157	258588									1050000			81189.4	198462	235242
P12791	P12791	CP2BA_MOUSE	Cyp2b10	Cytochrome P450 2B10													433799	217143	822567	325094	101080	305077													58979.8
P56657	P56657	CP240_MOUSE	Cyp2c40	Cytochrome P450 2C40	101189	51078.5	86876.3	302332	187602	103418	179432	232792	237980	260115	253889	185533	388751	312611	392659	255486	300588	378750	113296	58106.8	89978.3	47845.1	110494	54889.1	85936.3	128743	140070	146484	151229	214798	238276	244362
Q9D816	Q9D816;Q91W64	CP255_MOUSE	Cyp2c55	Cytochrome P450 2C55	95940.4			114793			484534	117869	218043	1380000	609344	333835	1140000	1290000	375371	358598	606433	429344							137905	332637	97674	75262.9	54031.9	151654	256154	509998
P24457	P24457	CP2DB_MOUSE	Cyp2d11	Cytochrome P450 2D11	52220.4						73224.2	29205	91740.4	98624	78680.8	82540.5	178698	153405	144384	132761	124257	192049	46215.8		55219.5	51393.4	49291.7			54208.8	37212.8	82186.8	58476.4	77688.6	75949.4	84671.4
Q8CIM7	Q8CIM7	CP2DQ_MOUSE	Cyp2d26	Cytochrome P450 2D26	192237	124184	287740	437183	449803	428988	563821	311885	990636	1980000	1440000	1160000	4030000	3190000	4040000	2400000	2050000	3320000	187233	64959.2	187574	148067	274333		323713	1420000	112900	686940	762215	1360000	1430000	1880000
O54750	O54750	CP2J6_MOUSE	Cyp2j6	Cytochrome P450 2J6	22953.7		33599.5	117291	38179.4	73062.9	87812.9	74779.8	92027.8	87370.5	76560.3	45241.9	181424	141661	337895	144813	122353	187693	50675.9	35922.9	55122.9	48610.2	44974.5	10334.8	37597.3	81127.5	508124	78137.5	97779.7	84370.2	106714	119474
Q9DBX6	Q9DBX6	CP2S1_MOUSE	Cyp2s1	Cytochrome P450 2S1	436744	504704	611043	1350000	919674	491355	714262	1060000	968272	892517	1260000	1510000	1750000	1530000	1090000	1090000	1030000	1460000	720801	721440	681870	555481	518239	613458	834798	1340000	236000	1090000	1380000	1300000	1570000	1620000
Q64459	Q64459;Q9JMA7	CP3AB_MOUSE	Cyp3a11	Cytochrome P450 3A11											124994	78819.8	548222	339779	727560	379050	167468	329981						635372			282987				29552.7	222232
Q64464	Q64464	CP3AD_MOUSE	Cyp3a13	Cytochrome P450 3A13	366978	584589	526756	1900000	1100000	494711	694109	1080000	1510000	2950000	3760000	3600000	6010000	3770000	3840000	5530000	3510000	4170000	319003	512467	603198	606005	538024	295855	1110000	2220000	63000	2600000	3140000	3340000	3230000	3490000
O09158	O09158	CP3AP_MOUSE	Cyp3a25	Cytochrome P450 3A25				420688	426136				361706	643266	487733	446669	1360000	1110000	1600000	514425	450786	896559								585026	233257	253726	376695	322947	502949	510983
O35728	O35728	CP4AE_MOUSE	Cyp4a14	Cytochrome P450 4A14	136976	109553	173551	123798	74315.5		129019	87310.2	168327	197731	262503	102329	146052		137125		154360	183333	185019	107798	160940	277788	184427	107957	133995	139407		169017	176872	133938	284540	259125
Q64462	Q64462	CP4B1_MOUSE	Cyp4b1	Cytochrome P450 4B1	360905	244402	294833	232128	314308	282041	394659	330546	576720	733100	777870	479560	1960000	1310000	2050000	1660000	1230000	2130000	247958		242666	388660	308265	264432	181857	266779	854318	404125	520010	393698	578882	726581
Q9EP75	Q9EP75	CP4FE_MOUSE	Cyp4f14	Leukotriene-B4 omega-hydroxylase 3	329740	541298	300082	1530000	785069	455625	464506	566425	1350000	5110000	4230000	3710000	8840000	6350000	5450000	4460000	3570000	5000000	252292	404404	335763	490472	345738	471271	663150	1750000		1750000	2340000	2440000	3450000	4010000
Q99N16	Q99N16	CP4F3_MOUSE	Cyp4f3	Cytochrome P450 4F3	240584	203864	237623	163094	172300	219469	241999	237480	203630	229800	194989	144526	170163	126049	139121	170654	181630	139824	219181	214329	124129	189446	122516	159170	151231	192112	162557	218759	137717	186158	159036	158395
Q9DBW0	Q9DBW0	CP4V2_MOUSE	Cyp4v2	Cytochrome P450 4V2	65090			277426	169248	179832	112860	126179	301899	437371	461635	442181	1000000	808997	1140000	677169	548846	789533	28960.1		26473.8		63546			661161	184203	337786	388016	462408	508559	540672
Q8K0C4	Q8K0C4	CP51A_MOUSE	Cyp51a1	Lanosterol 14-alpha demethylase	788030	764052	1080000	1790000	1040000	700936	1010000	1080000	1030000	2070000	2050000	2620000	1740000	1980000	1230000	1560000	1380000	1580000	905933	1010000	897491	802479	865363	951861	1250000	2340000	295000	1580000	1990000	2580000	2220000	2230000
Q8BHZ0	Q8BHZ0	CYRIA_MOUSE	Cyria	CYFIP-related Rac1 interactor A	115196	106000			124135		116792	75730	108178	99291.1	88022.9	95486.4		80166.9			105652	113983	130494	120093	105562		506624			132695	97486.9	110338	134992	82646.4	92923.2	75681
Q921M7	Q921M7	CYRIB_MOUSE	Cyrib	CYFIP-related Rac1 interactor B	309644	177673	263502	106087	219429	283341	205725	166592	276584	185838	157046	178970	161483	157626	164651	221510	245669	200681	185943	156646	177940	162415	250296	251172	188289	379054	403397	201858	219859	190952	195112	253036
Q8K353	Q8K353	CYTM1_MOUSE	Cystm1	Cysteine-rich and transmembrane domain-containing protein 1	408036	441165	356746	573137	340787	321344	296164	267141	356599	523952	597604	550464	680956	518478	281952	498856	384039	468570	380640	398709	328320	351229	280272	406146	328156	511653	512281	521764	507396	450826	420917	489269
O08967;P63034;Q9QX11	O08967;P63034;Q9QX11	CYH1_MOUSE;CYH2_MOUSE;CYH3_MOUSE	Cyth1;Cyth2;Cyth3	Cytohesin-3	108632		94329	144428	113543	69987.3	95889.2	131132	170829	150127	149774	166720	149725	108534	112905	134584	157123	185478	113947	97836.2	119229	185210	145473	107002	127052	115120	327120	134798	81838.2	138253	143803	149937
Q9Z1R4	Q9Z1R4	CF047_MOUSE	D17h6s53e	Uncharacterized protein C6orf47 homolog	315216	267802	102220	356661	318096	149217	332989	345147	299536	341353	360056	486611	497870	401276	340803	499714	433235	314982	249478	353979	375023	323676	261928	353516	224437	257258	763050	547682	411574	479424	344619	378186
Q8BPM0	Q8BPM0	DAAM1_MOUSE	Daam1	Disheveled-associated activator of morphogenesis 1	103201		98768.3	81190.5	102362		134246	74570.4	121816	152788	129183	163648	174391	160613	136404	170846	146675	105683	93150	73651.3	107208	74487.6	101289		111296	97477.5	827196	214229	97791.2	129100	127004	154685
Q80U19	Q80U19	DAAM2_MOUSE	Daam2	Disheveled-associated activator of morphogenesis 2										66976.2	71204.3		69995.7				68253.4										43533.7	86405.5	55787.5	72122.3	81813.2	105265
P97318	P97318	DAB1_MOUSE	Dab1	Disabled homolog 1									53237.3	54377.7	42221.4	56637.9	41275.2	38021	61890.2	134689	80706.6	65346.4									84380.6	72980.4		48890.8	51139.8	34353.1
Q3UHC7	Q3UHC7	DAB2P_MOUSE	Dab2ip	Disabled homolog 2-interacting protein	459064	170347	2490000	797800	809285	456459	742224	295082	527841	396386	356982	446341	345255	532451	432171	476741	322736	460870	219751	719843	131242	212557	355189	367835	7290000	660355	140532	154625	425672	181742	258769	218859
P61804	P61804	DAD1_MOUSE	Dad1	Dolichyl-diphosphooligosaccharide--protein glycosyltransferase subunit DAD1	3910000	4400000	2680000	5920000	4110000	3290000	4000000	4000000	4280000	4740000	4730000	4810000	6240000	5040000	4650000	3900000	3450000	5930000	4470000	4900000	4450000	5380000	4420000	5540000	4010000	2500000	275000	4560000	6030000	3880000	5210000	5560000
Q62165	Q62165	DAG1_MOUSE	Dag1	Dystroglycan 1	491718	539907	422638	474307	417032	368595	501375	375845	513064	352385	283056	260180	312179	410576	274566	211229	202868	280345	384102	388629	501310	474784	411767	395899	371599	257804	96802	337219	291014	278665	266740	254310
Q9ER88	Q9ER88	RT29_MOUSE	Dap3	28S ribosomal protein S29, mitochondrial								26451.4	20803.2	46323.9	66629.8				70133.7			28264.6	22755.5
O54784	O54784	DAPK3_MOUSE	Dapk3	Death-associated protein kinase 3			125932		118190		117533	124507	63032		94181.9	140929				140054	157661		137650	133935	151148	158359	152125		89067.4		79299.1			125654
Q922B2	Q922B2	SYDC_MOUSE	Dars1	Aspartate--tRNA ligase, cytoplasmic	428818	560411	370537	316692	457973	449300	385161	462595	451467	371085	511586	270188	265413	243033	329547	318980	383050	310537	414477	295219	330968	347232	412523	341568	375446	283955	108300	322428	183771	296562	247817	157439
O35613	O35613	DAXX_MOUSE	Daxx	Death domain-associated protein 6	137046						153763	72908.2	100958	116601	68383.6	79169.5	101422	142697	77099.9		80219	97852.4		123760	81927.7		148533			297915	226690	91567.4		101323	63940.6	43335.5
P31786	P31786	ACBP_MOUSE	Dbi	Acyl-CoA-binding protein			75145.6				80244.3	55850	65359.1	120647	134945	59828.3	131670	229737	196471	143015		125711	61859.7		69084.8		58345.4		183822	92183.4	839498	88304.8	90168.1	193974	129074	155799
Q9QXS6	Q9QXS6	DREB_MOUSE	Dbn1	Drebrin	135673		96569.2					84245.5	108100		57748.7						50401.6		43648.5		74222.7		121373					74867.3		50965.5	29988.3
Q62418	Q62418	DBNL_MOUSE	Dbnl	Drebrin-like protein	63680.2	74590.3			103345	108792	117281	107099	112236	62525	86703.6	67679.5	65313.1	70065.2	50076.6	117240	89398.4	82699.3	141516	97700.9	105341	69462.1	124511	72081.6	91083.6	113973		138929	76547.8	114546	69183.7	70761.8
P53395	P53395	ODB2_MOUSE	Dbt	Lipoamide acyltransferase component of branched-chain alpha-keto acid dehydrogenase complex, mitochondrial	64962.9	71268.3	88453.3	29534.5	75951.6		117132	70996.1	69312.1	83677.5	184235	33782.1	54292.8	68569.3	103339	105963	62797.7	44005.6	83161.9	20212.8	46982.4	48397.5	67723.3	22516.2	133441	60812.3	1340000	63939.4		51727.3	88952.2	61362.4
Q80TR8	Q80TR8	DCAF1_MOUSE	Dcaf1	DDB1- and CUL4-associated factor 1	129476	69655.3	136843	94275.7	171154		189373	212870	177746	146046	122125	92944.6	85180.7	225685		77415.9	100641		162293	141930	181885	164468	137348	110655	104749		207288	117874		108359	105984
A2AKB9	A2AKB9	DCA10_MOUSE	Dcaf10	DDB1- and CUL4-associated factor 10	270722	499920	336141	407651	327892	199204	335261	326110	263000	361387	317359	375098	323033	290469	261853	213207	145017	200676	232164	296267	306567	206604	215790	250359	342079	261505	370579	315510	336967	394596	275172	284235
P61963	P61963	DCAF7_MOUSE	Dcaf7	DDB1- and CUL4-associated factor 7	69242.7		73551	39501.8	70486.1		73329	80276	73152.5	46384.4	72066.3	69045.1	49815.7	40551.7		61753.3	62824.1	36532	88763.8	71381.6	75436.3	47447.3	75898	37759.8			121213	84780.7			31426.9	34797.6
Q8BHC4	Q8BHC4	DCAKD_MOUSE	Dcakd	Dephospho-CoA kinase domain-containing protein	654332	542033	682317	863211	533970	535641	718337	736492	626842	588919	547199	494820	606438	464529	538133	337915	427861	483751	909119	686866	757439	521302	577950	748008	679952	426815	183157	498394	482402	442131	517747	520879
Q9JLM8	Q9JLM8	DCLK1_MOUSE	Dclk1	Serine/threonine-protein kinase DCLK1								23545.6		25187.8	25032						49430.4									23452.7					31908.4
P28654	P28654	PGS2_MOUSE	Dcn	Decorin	1120000	595216	893164	391745	519206	519727	604776	532887	977588	284893	255742	180559	264001	121390	122461	141176	96402	118958	741648	632879	842017	1580000	756018	1060000	358182	251662	148632	251024	272396	228124	132176	155378
O08788	O08788	DCTN1_MOUSE	Dctn1	Dynactin subunit 1	802838	678445	674312	443907	798786	896443	860762	835226	970010	807191	855132	965890	667253	712432	621049	1130000	1240000	754554	764674	552861	581465	683960	718025	405555	696449	1050000		962432	535152	890939	788273	707818
Q99KJ8	Q99KJ8	DCTN2_MOUSE	Dctn2	Dynactin subunit 2	285162	419490	206960	225937	361873	362202	237943	261029	367000	326577	356792	238160	224025	282832	546165	377483	281694	303655	259718	157758	192374	201065	257819	262659	343401	359312	54655.3	294163	197999	250486	246006	209499
Q8CBY8	Q8CBY8	DCTN4_MOUSE	Dctn4	Dynactin subunit 4	49306.8				83741		69793.9	51075.7	60024.3	78588	64788.2	80304.6			67627.9	84341.3	46532	48467.3			35350.9						68201.3				45529.5	60082.9
Q3U1J4	Q3U1J4	DDB1_MOUSE	Ddb1	DNA damage-binding protein 1	180042	353135	201185	175133	218001	244617	227342	148742	131203	118111	154981	68661	105143	123240	212517	128491	72841.7	81576.9	217295	188607	188534	218099	188697	205726	239034	78951.7	120642	117788	59080.5	83289.9	86253.2	71039.7
Q80Y98	Q80Y98	DDHD2_MOUSE	Ddhd2	Phospholipase DDHD2	44751.9		84044.7					90866.9	165582	212092	178959	154463	306953	327120	368983	355242	280931	242869	164434				52471.1			194080		101269		188718	203551	167034
A2ADY9	A2ADY9	DDI2_MOUSE	Ddi2	Protein DDI1 homolog 2	61284.4		77417.1				139744	83151.6	91463.8	78425.8	74876.4						74650.5	71117.2	101705				93608.7			132583	179961	119318		95087.7	71993.5	56067.5
O54734	O54734	OST48_MOUSE	Ddost	Dolichyl-diphosphooligosaccharide--protein glycosyltransferase 48 kDa subunit	6870000	6900000	6910000	9870000	7170000	4970000	6890000	7350000	6410000	8480000	7740000	8110000	8980000	8030000	7320000	4720000	5590000	7820000	8050000	8370000	7840000	7600000	6840000	8380000	8020000	6330000	1050000	6800000	9510000	7080000	8520000	8480000
Q80WW9	Q80WW9	DDRGK_MOUSE	Ddrgk1	DDRGK domain-containing protein 1	308121	300972	423015	194904	362643	197143	406818	280131	296916	224664	244437	298478	152261	116435	265112	218060	215875	159726	309659	310913	378072	335610	329281	302357	320743	261184	148020	281072	202142	238047	180404	168274
Q91VR5	Q91VR5	DDX1_MOUSE	Ddx1	ATP-dependent RNA helicase DDX1	675115	602073	659410	567632	774914	604328	720957	892754	857590	602930	590996	653838	420286	377481	432323	521319	772652	502309	814818	657470	750448	721784	652722	623668	606182	713156	288681	587873	317520	522367	429065	334742
Q80Y44	Q80Y44	DDX10_MOUSE	Ddx10	Probable ATP-dependent RNA helicase DDX10	469043		569907	187313	705268	502405	659596	105020	232466	137190	51786	136367	122901	609777	86285.1	166619	46519.3	174388	337623	679088	69783.4	180671	63358.1		4440000	1110000	133656	56229.2	598443	124828		89896.8
Q501J6	Q501J6	DDX17_MOUSE	Ddx17	Probable ATP-dependent RNA helicase DDX17	429540	293982	330597	309136	443640	375546	311404	403455	374683	292764	203859	307696	159385	150954	106133	229426	293195	207737	365151	313970	434442	367247	398115	313122	296698	252758		300537	157444	207668	136432	112879
Q8K363	Q8K363	DDX18_MOUSE	Ddx18	ATP-dependent RNA helicase DDX18	352002	330551	312255	263713	253065	257237	294416	282654	226086	164537	155524	50187.5	109707	125742	106855		124761	120791	294267	353059	319478	237958	288096	317201	395127	157392	374758	164708	168953	147292	96285.8	81254
Q61655	Q61655	DD19A_MOUSE	Ddx19a	ATP-dependent RNA helicase DDX19A	131815				127089		88875	85795.8	131812	124275	75128.7	79411.5		67045	71793.9		143550	94910.2	55243.4							210497	254132	75239.2		40294.6	56763.9	55905.5
Q9JJY4	Q9JJY4	DDX20_MOUSE	Ddx20	Probable ATP-dependent RNA helicase DDX20	319898	404793	286377		421759		299675	530465	436073	530670	462967	310427					383262		280539	314506	406260	292592	264863	176396	488323			428309		790526	642898
Q9JIK5	Q9JIK5	DDX21_MOUSE	Ddx21	Nucleolar RNA helicase 2	1100000	863640	826144	613852	1190000	1030000	944974	1060000	892542	610670	521039	353033	314508	262100	254877	302639	388855	295665	818837	954332	1010000	908991	1020000	853675	703073	434892		618494	309601	444510	286035	177951
Q9ESV0	Q9ESV0	DDX24_MOUSE	Ddx24	ATP-dependent RNA helicase DDX24	174954	122125	154198	81228.4	137798	126135	167631	163315	125083	92367.6	76937.8	55679	37895.6	10559.8	20149.6	21740.7	45772.6	35888.1	183827	168306	240787	166853	219995	156903	143589	84698.6		99394.5	28253.5	68342.1	52089.9	23215
Q921N6	Q921N6	DDX27_MOUSE	Ddx27	Probable ATP-dependent RNA helicase DDX27	503268	459476	488833	437289	493855	243965	466070	498999	350891	235205	197985		225918						495004	633982	611275	524141	494469	442476	346384	268043	35215.8	326152	287530	268556	124361
Q8VDW0	Q8VDW0	DX39A_MOUSE	Ddx39a	ATP-dependent RNA helicase DDX39A	68022.2	130940			93685.5	250871	51599	121689	104442	93556.9	71688	61410	88521.1	95955.5	241888		44836.3	118512	170844	59857.3	55334.6	69330.3	86265.7	114915		197051	57012.5	40467.3	129693	43254.3	71527.4	120991
Q9Z1N5	Q9Z1N5	DX39B_MOUSE	Ddx39b	Spliceosome RNA helicase Ddx39b	374507	475607	273800	270107	591074	1710000	419972	479587	639396	466424	383614	343059	369699	389581	797926	453013	446441	789064	811630	292585	301924	327769	332628	496004	295947	1100000		367118	529612	292552	377917	335277
Q62167	P16381;Q61496;Q62095;Q62167	DDX3X_MOUSE	Ddx3x	ATP-dependent RNA helicase DDX3X	1700000	1280000	1460000	930256	1680000	1220000	1250000	1760000	1630000	1160000	1080000	1580000	626039	570554	640993	1160000	1480000	806828	1420000	1310000	1560000	1120000	1190000	976474	1010000	885517	46035.6	1150000	533929	754801	590273	484848
Q810A7	Q810A7	DDX42_MOUSE	Ddx42	ATP-dependent RNA helicase DDX42	263886	100024	93883.6	69420.6	315868	237698	174777	203274	213950	187138	128975	161812	72575.8	90911.1	70236.9	79755.6	210575	112959	193628	48433.2	136921	70038.7	137935	135414		181180	719695	108350	82127.1	62693.7	83389.1	65962.7
Q569Z5	Q569Z5	DDX46_MOUSE	Ddx46	Probable ATP-dependent RNA helicase DDX46	234440	153261	135876	114283	220818	246640	123640	257834	237734	237088	180755	161374	110673	333715	244115	232446	273502	167210	137049	120242	113991	136447	67552.8	186417	118349	244120	98663.2	153507	176667	222453	94180.7	262841
Q9CWX9	Q9CWX9	DDX47_MOUSE	Ddx47	Probable ATP-dependent RNA helicase DDX47	195817	41738.3	87983.5	126032	140860	218831	104328	165216	209347	116043	79925.8	62384.8	64578	49841.2	65757.9			62754.9	134864	114980	162757	200205	218469	159457		76893	29093.5	81521.6
Q61656	Q61656	DDX5_MOUSE	Ddx5	Probable ATP-dependent RNA helicase DDX5	4780000	3140000	3120000	2850000	4130000	2930000	2500000	3780000	3430000	2970000	2130000	3420000	1680000	1420000	1120000	2450000	3140000	1610000	2920000	2710000	3130000	2980000	2580000	2790000	1890000	3370000	138000	2620000	1610000	1410000	1410000	1100000
Q99MJ9	Q99MJ9	DDX50_MOUSE	Ddx50	ATP-dependent RNA helicase DDX50	773156	492369	488960	427333	831347	682181	693603	710676	755578	408197	401479	287491	329788	170791	244369	156940	280012	167076	611851	551792	599777	637757	631866	557783	406884	341812	268938	447393	227012	286916	279208	131332
Q6P9R1	Q6P9R1	DDX51_MOUSE	Ddx51	ATP-dependent RNA helicase DDX51	136831	70710.9	63902		35340.8		105695	95302.9	80933.8	29869.3	28809.1		12190.8						108544	125720	135800	119639	120866	145231	50427.7		1880000	36808.2
Q8K301	Q8K301	DDX52_MOUSE	Ddx52	Probable ATP-dependent RNA helicase DDX52	53235.4		62207				42078.7	27535.2	22679.8												48931.7		43556				10955.5
Q8K4L0	Q8K4L0	DDX54_MOUSE	Ddx54	ATP-dependent RNA helicase DDX54	434593	516311	476773	493176	569389		480793	399178	328515	188219	313111	316445		378922			353228	407315	443794	468332	459790	323216	368875	401049	570189	434726	285911	430392	504991	393803
Q9D0R4	Q9D0R4	DDX56_MOUSE	Ddx56	Probable ATP-dependent RNA helicase DDX56	139733	105035	82856	146529	118286		95152.5	111942	98850.8	76326	78115.8	38812.9	66962.4				45295.9		108437	142976	127467	153707	104481	111138	154401		2740000	82455		64848.1	59961.8
P54823	P54823	DDX6_MOUSE	Ddx6	Probable ATP-dependent RNA helicase DDX6	232213	194760	342627	241701	241533	560058	346363	234399	327241	243204	210863	217969	262952	490487	310647	269670	202272	284939	321591	274646	225309	233565	260381	244649	641998	560564	316548	235537	483240	204262	170849	157230
Q9CQ62	Q9CQ62	DECR_MOUSE	Decr1	2,4-dienoyl-CoA reductase [(3E)-enoyl-CoA-producing], mitochondrial	116156		80847	195594	172913	168295	191372	187588	186160	234793	225278	127848	283210	255406	280808	209438	164353	232260	135114	140566	121746	99833.7	156357		150145	90659.3	516613	226195	135997	205618	179425	176349
Q9WV68	Q9WV68	DECR2_MOUSE	Decr2	Peroxisomal 2,4-dienoyl-CoA reductase [(3E)-enoyl-CoA-producing]		398527		409451			192875	123860	172843	377958	527584	240106	499162	478206	611590	277575	192667	343713	211559	286924	194682	113031	142165	171617		296233		313316	175046	278385	330697	221100
Q45VN2	Q45VN2	DFA20_MOUSE	Defa20	Alpha-defensin 20				412460	850219	314902	655545	522923	206971	120990	565613	87054.2	92270.2	83127.5	63325.7	98328.5	42837	34762.4	2240000	2680000	2270000	2880000	2390000	1610000	2540000	131890	1160000	60215.6		54659	44877.8	53078.5
Q8C1N8;Q8C1P2	Q8C1N8;Q8C1P2	DFA21_MOUSE;DFA22_MOUSE	Defa21;Defa22	Alpha-defensin 22			780887	248871	492650	501050		195982											2410000	2230000	2150000	1730000	2480000	2090000	2110000		389015
Q5G866	Q5G866	DFA23_MOUSE	Defa23	Alpha-defensin 23	72692	93122.8	48751.9	80688.6	46679		60815.8	74187.8	69798.9	56401	243897								3560000	2750000	1640000	2230000	2800000	2530000	2420000		277499
P17533	P17533	DFA29_MOUSE	Defa29	Alpha-defensin 29				420603	202974	308349	263332	297776	46930.8		170694								1880000	1910000	1550000	1070000	1610000	1160000	1630000		84373				63827.7
Q7TNV0	Q7TNV0	DEK_MOUSE	Dek	Protein DEK	276586	332461	182011	213728	222191	169700	153530	240154	202772	190794	181920	192071	132822	150680	118018	110651	180229	200249	157042	119972	210868	167878	242586			248409	288856	109013	135800	79851.4	143998	88856.9
Q9D8N2	Q9D8N2	DEN10_MOUSE	Dennd10	DENN domain-containing protein 10	169798				179490		166158	136644	195571	154518	122203	142856	116213	156279	173071		157768	143475	139190	98315.7			123007			222185	147137	172295	97044.8	87874.6	139166	119238
Q91VV4	Q91VV4	DEN2D_MOUSE	Dennd2d	DENN domain-containing protein 2D	139933				53203.4		50402.4	124214	126408	91813.8	97238.5	74727	130727		104651	85749.7	104962	109406	59615	64067	77571.8	106657	82515.8	94668.5			596324	61617.1	108817	82145.5	117475	111957
A6H8H2	A6H8H2	DEN4C_MOUSE	Dennd4c	DENN domain-containing protein 4C	250033	228994	233615	236593	245042		286585	307830	297546	289061	276662	312529	250996	221991	220196	256267	322771	230339	249315	211628	253665	235732	257406	210357	306544	279421	29123.3	283190	197143	269674	264337	229763
Q91WS7	Q91WS7	DEPD7_MOUSE	Depdc7	DEP domain-containing protein 7				27107.4					80782.9	86814.7	73099	62763.2	81840.6	108389	149474	95128.6	86920.6	89714.8								139546	349363	47496.6			65199.6	56107.5
Q570Y9	Q570Y9	DPTOR_MOUSE	Deptor	DEP domain-containing mTOR-interacting protein								58353.2	42267																	55348.8	325645
Q91YP3	Q91YP3	DEOC_MOUSE	Dera	Deoxyribose-phosphate aldolase	201365	160506	144201	211922	207540	222482	154068	194050	250122	295692	325869	257733	271831	305963	520464	301722	306682	378272	185765	162303	143998	133501	123707	152127	159443	371007	583903	204645	222423	206277	255503	247190
Q99J56	Q99J56	DERL1_MOUSE	Derl1	Derlin-1	648919	547020	590907	962676	564724	545621	448891	507485	619886	1070000	1000000	888740	1360000	1050000	1140000	1030000	792416	1290000	382084	608645	589323	700359	535020	962217	651783	848986	117000	710849	884239	720242	991277	1110000
Q8BNI4	Q8BNI4	DERL2_MOUSE	Derl2	Derlin-2	151329		112484	179287	132358		116929	92297.8	115103	169020	142156	161464	173852	101874	114694	117969	135855	145477	116894	156524	107928	101617	76595.4	106142	106733	107642	93270.8	164661	156525	198212	167043	130389
Q9D8K3	Q9D8K3	DERL3_MOUSE	Derl3	Derlin-3			18022.9					15014.2	45525	48139.2	41992.5	39684.4	44999.2					19036.6	50295.4	17840.5	99182.9	43191.3	63090		22720.2	40698.1	235016	81380.1	49432.8	27719.8	153199	127247
P31001	P31001	DESM_MOUSE	Des	Desmin	2080000	1160000	1330000	678508	1690000	2360000	869253	896486	10500000	1510000	2090000	1050000	1050000	1520000	2600000	793329	623872	1140000	1190000	859772	990542	2750000	2020000	1140000	811793	1520000	196000	1210000	765069	543035	1320000	1090000
Q9D291	Q9D291	DESI2_MOUSE	Desi2	Deubiquitinase DESI2	138605			123127			153348	86529	93410.4	106713	91990.8	77210.5	93458.6	100586	115900		47269.4	80919.5	133568	130299	119335		98647.5			120916	149818	87528.1	88835.4	64023.3	75921.1	55551.7
O54786	O54786	DFFA_MOUSE	Dffa	DNA fragmentation factor subunit alpha							55522.3	31885		25630.2	22535.5						27873.3		22146								44889.4				19807.8
Q9Z2A7	Q9Z2A7	DGAT1_MOUSE	Dgat1	Diacylglycerol O-acyltransferase 1	180385	181622	70207.7	655858	397770	428834	260046	278514	488900	832104	864827	1170000	1760000	1360000	1130000	1300000	1050000	1520000	137227	237902	221056	223726	202612	81967.4	311703	526061	606733	851236	970470	833712	837547	1170000
Q9EQM6	Q9EQM6	DGCR8_MOUSE	Dgcr8	Microprocessor complex subunit DGCR8	194014		67897.8				130017	94030.1	138940	112021	46867	40253.3	106587				40421.1	59814.5	152188	139292	115003	83974.9	84790.7		79738.1	125083		74869.9		43796.8	20132.1
O88673	O88673	DGKA_MOUSE	Dgka	Diacylglycerol kinase alpha	225802			334705	417088			248018	473481	557949	593295	643862	617238	705360	512016	754143	697058	660180	389884	282045	240559	269016	300861		340157	678882	78300.2	605155	643549	659170	695144	681139
Q9R1C6	Q9R1C6	DGKE_MOUSE	Dgke	Diacylglycerol kinase epsilon								22978.4	39091.8	17178.9	23386.4		27283.2				19080.9	15755.4	22623.6		31159.4		24958.7					20784.2			34296.7	23896.3
Q6P5E8	Q6P5E8	DGKQ_MOUSE	Dgkq	Diacylglycerol kinase theta	172260	268938	179116		231485			110763			139990	168283	171594	185318	140881	219765	127175	181094	145597		167249	185964		235243			369277	151802	235655	161714	152164	125271
Q80UP3	Q80UP3	DGKZ_MOUSE	Dgkz	Diacylglycerol kinase zeta	149911						100718	100492	129137	93406.9	126486	101593	88075.9	114708		397019	129340	109810	95523.1		117193		114634				37198.1	165602		133207	83666.6	81707.2
Q8BH86	Q8BH86	GLUCM_MOUSE	Dglucy	D-glutamate cyclase, mitochondrial	1390000	1480000	1900000	2170000	1520000	1090000	1420000	1580000	1760000	2160000	2000000	2240000	1800000	1290000	1090000	1410000	1490000	1510000	1920000	3000000	2120000	1860000	1500000	2050000	1500000	1600000	104000	1980000	2180000	2260000	2180000	2060000
Q8VCH6	Q8VCH6	DHC24_MOUSE	Dhcr24	Delta(24)-sterol reductase				375661	178795	199332	143898	137584	225408	382536	383741	469515	1040000	825198	701815	599095	343945	639867			100166		163006	117383	186352	315343	92848.7	249456	445133	387409	445197	508772
O88455	O88455	DHCR7_MOUSE	Dhcr7	7-dehydrocholesterol reductase	107206	354169	180181	615543	187955	225070	166242	207978	207282	351679	346743	435628	568778	458548	316883	489295	277049	412246	165959	225083	207497	248063	219712	340426	243111	188202	180845	224462	453549	341927	357069	431047
P00375	P00375	DYR_MOUSE	Dhfr	Dihydrofolate reductase	62262.2				71242.1	128707	42367.9	25239	57168.1	62083.5	32104.5	52481.3	52013.3		97537.2	64454.2	72227.5	81882.9	40823.7	31807.7	30503.3			60813.9		236141	142843	48963.8			48822.8	61880.1
O35435	O35435	PYRD_MOUSE	Dhodh	Dihydroorotate dehydrogenase (quinone), mitochondrial	296219	258357	310889	417190	279383	258400	304094	310997	278478	255595	251073	246986	289868	251008	281598	188346	166943	256348	326274	308870	314698	318439	291526	332092	265763	164702	230207	211147	263926	189953	254672	241390
Q99L04	Q99L04	DHRS1_MOUSE	Dhrs1	Dehydrogenase/reductase SDR family member 1	143231	157319		183644	191282	409197	182636	169237	240803	304291	285389	250003	279530	323429	607356	356116	275765	389637	110071	135606	120249	134617	110951	189375	206352	321418	285177	155697	216493	236180	253849	200687
Q5SS80	Q5SS80	DHR13_MOUSE	Dhrs13	Dehydrogenase/reductase SDR family member 13	221641	313145	446025	405883			364671	273365		329691	160521	225073	242418	184584			191434	159243	315151	195677	299895			323457			188578	235450		135799	158921	174058
Q99LB2	Q99LB2	DHRS4_MOUSE	Dhrs4	Dehydrogenase/reductase SDR family member 4	173017	469696	255792	766847	332749	812139	412858	343661	370799	527041	761771	166106	716758	664563	1050000	283507	357694	719156	379901	524471	371930	930775	221836	260972	174776		7740000	438260	245871	307546	421768	205731
Q9CXR1	Q9CXR1	DHRS7_MOUSE	Dhrs7	Dehydrogenase/reductase SDR family member 7	857445	700255	1030000	1100000	830191	796064	1020000	1020000	990062	926358	881135	840571	949910	805777	848427	439804	737152	888386	1180000	1080000	1140000	1000000	844163	963129	903262	740712	395093	794150	981123	828179	1000000	933084
Q99J47	Q99J47	DRS7B_MOUSE	Dhrs7b	Dehydrogenase/reductase SDR family member 7B	524503	569858	499587	977303	697461	561583	633895	591929	691843	1060000	1100000	1020000	1570000	1330000	1180000	887994	880958	1360000	574155	558635	579220	585841	519381	633100	653134	564137	217771	847205	1060000	1090000	1190000	1260000
O35286	O35286	DHX15_MOUSE	Dhx15	ATP-dependent RNA helicase DHX15	605247	622490	662455	635177	529562	535672	701986	802999	628701	374237	457793	350386	365041	253549	270191	401637	459053	345641	763414	723915	808731	611441	724157	600598	498214	377699	129524	579781	286941	423107	346144	239479
Q99PU8	Q99PU8	DHX30_MOUSE	Dhx30	ATP-dependent RNA helicase DHX30	146619		204479	240818	155183	83723.4	135046	190101	178654	122485	125781	86137.8	115604	66346.4	80934.9	53219.6	114288	93247.1	177733	152254	184817	153376	137245		115799	76899.3	197070	84277.3		83370.5	69935.9	87138.1
Q8BZS9	Q8BZS9	DHX32_MOUSE	Dhx32	Putative pre-mRNA-splicing factor ATP-dependent RNA helicase DHX32	74675.2	66913.9	65241.2	89680.6	78178.5		85429.5	104292	98910	65204.2	70225.5		57047.1		65696.4	91018.8	62974.3	68716.5	119085	60247.3	68415.6	55438.1	91072	134495		48120.7	387002	75975.1		52371.7	63006.9	55772.5
Q8VHK9	Q8VHK9	DHX36_MOUSE	Dhx36	ATP-dependent DNA/RNA helicase DHX36									8895.92		7823.5		13006.6														229997
A2A4P0	A2A4P0	DHX8_MOUSE	Dhx8	ATP-dependent RNA helicase DHX8							20844.5	36335.6	33266.6		20418						29286.7		35915.6		35408.2		30438.1					40556.5
O70133	O70133	DHX9_MOUSE	Dhx9	ATP-dependent RNA helicase A	1680000	2330000	2000000	2400000	2020000	1100000	2050000	2570000	1980000	1610000	1740000	1430000	1790000	1350000	832693	1220000	1970000	1580000	2330000	2220000	2270000	1750000	1790000	1760000	1760000	1390000	136000	2040000	1160000	1670000	1640000	927441
O08808	O08808	DIAP1_MOUSE	Diaph1	Protein diaphanous homolog 1	553133	940536	432139	340247	594601	405484	450878	620769	588683	607665	487167	837919	468619	515384	459153	771013	791312	469445	393803	538950	415317	422837	405186	377792	661292	685432	2780000	644672	552220	706131	513708	600937
O70566	O70566	DIAP2_MOUSE	Diaph2	Protein diaphanous homolog 2	76170.4		61829.6		58509.8	46207.5	64887.6	75244.8	79563.9	70742.2	55326.3	49597.3	38621.5		35532.4	35107.7	59664.8	37754.5	61555.5	308110			42967.2			64876.4	2790000	57185.7			39975.2	36420.6
Q8R418	Q8R418	DICER_MOUSE	Dicer1	Endoribonuclease Dicer				7562.95			13479	14560.4	21335.4		11910.1		11179.2					6832.83			13129.3						689182	15611			11496	9951.08
Q8C9B9	Q8C9B9	DIDO1_MOUSE	Dido1	Death-inducer obliterator 1	115432	36170.6	145183	88404.7	104592		124176	173117	123158	86529.6	86133.6	129845	63287			114156	93607.4	43678.2	88503	141247	172412	91938.6	135318	76668.8	85864.9	40190.5	342355	144055	84256.4	90162.4	56419.7	18858.5
Q3USZ8	Q3USZ8	DIK2A_MOUSE	Dipk2a	Divergent protein kinase domain 2A	59137.1		37268.6				43687.6	40779.8	65570.8	51309.5	48208.4	31015.9	56846.4	38402.5	53458	32427.1	36869.4	58373.2	84710.3	73625.2	67163.4		63393.5		40549.9	37347.5	108220	48972.6	56302.1	74050.4	65145.5	56060.1
Q9CSH3	Q9CSH3	RRP44_MOUSE	Dis3	Exosome complex exonuclease RRP44	189804	60370.6	127955		162022	224122	166658	187076	189798	131802	99811.1	108145	100048		79859.1	166054	118521		122934	84614.6	98982.5	157602	194857	172907		136463	469248	110676		93694.1	90864.3	94421.9
Q9ESX5	Q9ESX5	DKC1_MOUSE	Dkc1	H/ACA ribonucleoprotein complex subunit DKC1	238654	239871	315492	181345	224301	193264	266797	265647	211168	182263	163531	100714	131866	103872	126333	98867.7	153816	88698.7	191959	213647	292066	272364	314028	257570	164742	110378		187208	68215.2	97032.4	123680	65890.6
Q8BMF4	Q8BMF4	ODP2_MOUSE	Dlat	Dihydrolipoyllysine-residue acetyltransferase component of pyruvate dehydrogenase complex, mitochondrial	750661	791243	565793	389592	608511	455496	460650	611585	945949	749385	939848	719376	544989	576499	578297	623372	595088	422779	688771	437352	508177	707640	744341	586260	738921	406771	155041	522938	355851	488371	694792	605526
O08749	O08749	DLDH_MOUSE	Dld	Dihydrolipoyl dehydrogenase, mitochondrial	354129	271114	212029	199980	491838	559293	419938	425408	579388	620914	462542	279057	452381	468222	616063	627307	729117	626614	504749	240875	315069	303527	259270	352573	380089	341414	19035.6	321509	292738	207956	450949	401014
Q811D0	Q811D0	DLG1_MOUSE	Dlg1	Disks large homolog 1	288083	297783	696109	416069	409658		453768	341540	351624	391623	358348	368975	339180	299818	313179	423818	333336	291415	288103	288679	396527	589272	399218	335004	400665	265309	93153	496801	325729	427632	305344	305921
Q9D2G2	Q9D2G2	ODO2_MOUSE	Dlst	Dihydrolipoyllysine-residue succinyltransferase component of 2-oxoglutarate dehydrogenase complex, mitochondrial	1410000	1900000	1420000	1520000	2010000	1610000	1420000	1840000	2100000	3780000	3960000	3160000	3620000	4140000	3180000	2540000	3170000	3500000	1770000	1330000	1420000	1740000	1960000	2020000	2430000	2190000	163000	2330000	2580000	3040000	4330000	3240000
Q9JI44	Q9JI44	DMAP1_MOUSE	Dmap1	DNA methyltransferase 1-associated protein 1	119464		177275	140776	67538.1		141214	89834.1	80882	69804.8	87291.1	68860.3				30655.3	72621.2	33978.4	82822.6	98409.7	115454		184550	134004		81713		97356.5		98728.2	51643.6
Q60997	Q60997	DMBT1_MOUSE	Dmbt1	Deleted in malignant brain tumors 1 protein	285593	407157	275282	250197	258207	284137	342809	151509	179748	159845	121044	119116	160852	262760	302405			172263	730141	529041	512499	734315	767841	629618	660714	550189	38430.4	274515	228843	132346	126650	104801
P11531	P11531	DMD_MOUSE	Dmd	Dystrophin	186069	127096	213441	125753	151419	113900	206874	146153	289940	143982	133344	127888	91733.6	131686	82156.3	248954	126326	108028	146143	102396	214353	158848	172376	155940	297555	166320	39822.3	202822	154853	139612	77431.8	104926
P54265	P54265	DMPK_MOUSE	Dmpk	Myotonin-protein kinase									55605.7																		130399
Q8CGW9	Q8CGW9	DMRTD_MOUSE	Dmrtc2	Doublesex- and mab-3-related transcription factor C2				61801.9		74606.2		36048.3	107004	110194	137278	143789	130905	261804	286610	327011	268178	246822	7034.04	10164.5	19530.7	22034.8	14557		40362.3	92960.1	1930000	238155	155208	197073	255635	274487
Q6PNC0	Q6PNC0	DMXL1_MOUSE	Dmxl1	DmX-like protein 1								21974.1	39149.1	39787.4	46272.4	30624.4	32066		55792.4		34145.8				57165.8		15309.1				34154.2	37603.4		42524.1	44755	34717.4
B9EJR8	B9EJR8	DAAF5_MOUSE	Dnaaf5	Dynein axonemal assembly factor 5	73915.6		90407.1	60034.3	96954.1		58197.2	62662.7	76301.9	67302.6	31794.1	36994.6	25138.7	24905.3		60164.6	44898.9	37546.6	100765	56291.8	45696.8		74856.7	106666	116892	52588.4	294019	50437	50863.7	67167.1	47801.1	31042
E9Q8T7	E9Q8T7	DYH1_MOUSE	Dnah1	Dynein axonemal heavy chain 1	146695				77138.7	194878	57973.2		80872.9	26042.8			49401.8	80447.6	24869.9	177028		19790.6	58201.2	136075						211747	137527		91226.4
Q3V0Q1	Q3V0Q1	DYH12_MOUSE	Dnah12	Dynein axonemal heavy chain 12	292130	281651	252141	201654	223328		312729	305764	362383	301341	331599	383317	345212	210333	230180	337993	475315	345075	319739	299200	272499	321204	302895	249685	244045	287388	71955.4	342851	329939	321754	345322	392359
P63037	P63037	DNJA1_MOUSE	Dnaja1	DnaJ homolog subfamily A member 1	546336	525940	645998	818205	440310	496875	459164	471727	406883	423467	519936	418230	288869	316660	378551	318525	413513	433026	609518	595663	555555	494637	389983	410200	633994	600180	82090.6	421744	477065	530682	391416	378628
Q9QYJ0	Q9QYJ0	DNJA2_MOUSE	Dnaja2	DnaJ homolog subfamily A member 2	261438	277099	201626	186617	233626	196779	207219	265374	210422	212822	216656	184544	128277	161728	148505	172660	200543	146355	276394	172960	184618	155545	181146	169933	228903	250592	442176	196319	84019.8	189726	168196	137369
Q99M87	Q99M87	DNJA3_MOUSE	Dnaja3	DnaJ homolog subfamily A member 3, mitochondrial	397078	443129	352370	396847	420392	325027	343735	281427	310045	396635	528888	244403	268362	320409	464879	288623	223911	313283	435635	324151	291221	317401	322141	353408	339859	333005	47200	272378	277396	211574	340000	223192
Q9QYJ3	Q9QYJ3	DNJB1_MOUSE	Dnajb1	DnaJ homolog subfamily B member 1						33128		19550.1	19400.6	25188.3	22099.5	19873.4	22816.7			56321.1	28513		15700.3							19639.9		18162.6
Q99KV1	Q99KV1	DJB11_MOUSE	Dnajb11	DnaJ homolog subfamily B member 11	483593	869364	614570	858150	575043	577137	492033	460624	474580	967652	972863	370070	853096	1140000	1020000	467998	365604	854784	692356	607936	648093	461123	489561	445939	638625	649080	735934	942452	611754	770373	954121	521684
Q9QYI4	Q9QYI4	DJB12_MOUSE	Dnajb12	DnaJ homolog subfamily B member 12	204309	176304	366202	306331	212514	54438.2	176278	213605	157934	259870	203306	342241	192332	172008	46047.9	173341	221977	113485	200219	265310	234309		195030	208723	260318	192845		241458	99463.9	226299	159147	172540
O54946	O54946;Q9QYI5	DNJB6_MOUSE	Dnajb6	DnaJ homolog subfamily B member 6	150117	126582	143470		65174.1		104243	89741.3	94573.8	109922	82046.5	95683.2	64795.6	87913.7	54294.3		80664.6	84204.6	120675	106206	105531	58179.4	62205.7		290309	145404	846217	109532	62574.8	97767.6	98637.9	69621.3
Q61712	Q61712	DNJC1_MOUSE	Dnajc1	DnaJ homolog subfamily C member 1	240523	155969	356301		252906		255533	204857	206100	151249	183948	172907	82990.7	80494.9			169131	65318.5	176902	228747	251460	241590	312600	274350	349084		97053.1	304388	71004.6	240465	100066	92624.7
Q9DC23	Q9DC23	DJC10_MOUSE	Dnajc10	DnaJ homolog subfamily C member 10	212742	212979	224970		267476	228765	204135	147090	168747	172716	161006	188069	162791	184310	209074		173620	163099	208697	138627	238641	184216	179691	198831	167592	206060	36538.9	211714	115308	173957	140699	132490
Q5U458	Q5U458	DJC11_MOUSE	Dnajc11	DnaJ homolog subfamily C member 11	376301	367601	314602	415212	386275	265258	386356	415387	456570	485908	419452	517811	522450	471198	516554	349690	495631	439374	398387	346287	399388	280323	289673	464057	366904	462967	477628	444622	505617	377094	407890	395754
Q78YY6	Q78YY6	DJC15_MOUSE	Dnajc15	DnaJ homolog subfamily C member 15	19055.7																										172399
P54103	P54103	DNJC2_MOUSE	Dnajc2	DnaJ homolog subfamily C member 2	125767				212770		144523	164138	156048	115748	105018	122522	72174.7		61959.5	177629	109229	109466	134546	82781.3	123162		199785	109641		141765		121923		71078.2	68160.7	67472.1
Q91ZF0	Q91ZF0	DJC24_MOUSE	Dnajc24	DnaJ homolog subfamily C member 24	56272.7		148051		69344.6	133007			55009					18050.5		76295.8				101137			87906.7		674202	180125	109824		92250.6
Q91YW3	Q91YW3	DNJC3_MOUSE	Dnajc3	DnaJ homolog subfamily C member 3	286653	303071	236946	294132	366389	324930	290664	293869	371386	435201	469009	306684	402618	403078	427892	322075	354538	422364	265446	233644	261351	354914	234778	325983	330893	526585	258795	369143	342113	335383	465506	333742
P59041	P59041	DJC30_MOUSE	Dnajc30	DnaJ homolog subfamily C member 30, mitochondrial								20975.7			19670.6																5570000
P60904	P60904	DNJC5_MOUSE	Dnajc5	DnaJ homolog subfamily C member 5			69889.6	84040.7			34728.2	66946.4	47788.7	65496.7	86443.8	56811.1	60068.4				60040.3	72203.7	83414.8		62637				101262		534562				49371.3	67940.8
Q9QYI3	Q9QYI3	DNJC7_MOUSE	Dnajc7	DnaJ homolog subfamily C member 7	376097	472339	327038		397695	273729	476004	460749	466398	361365	345335	280132	283000	234991	273871	83444.2	467720	285953	434606	441193	424704		300625	846635	387551	387141		496758	201886	328777	267129	217785
Q91WN1	Q91WN1	DNJC9_MOUSE	Dnajc9	DnaJ homolog subfamily C member 9	171664	189475	148940	224187	148779	102714	173212	191394	155237	92134	80359.7	57587.5	66080.8	52363.8	47266.3		69243.8	65179.4	235278	317223	277577	140738	211879	172686	149600	120572	228974	132902	139049	45268.3	79231.7	37727.7
P39053	P39053	DYN1_MOUSE	Dnm1	Dynamin-1	147176	1490000	61047.4		212623	172425	126605	169505	232633	281588	193734	272090	237818	265971	405388	246882	320210	358100	138623	92290.8	137269	128458	154640	134179	140085	293638		199302	236173	166268	266680	280136
Q8K1M6	Q8K1M6	DNM1L_MOUSE	Dnm1l	Dynamin-1-like protein	312444	303413	279111	353042	347363	567763	340445	346517	448161	305780	280403	330203	280987	246506	494321	365250	374013	394987	360121	305509	283959	328929	312671	373523	367486	452515	2140000	322359	271564	321207	306436	349195
P39054	P39054	DYN2_MOUSE	Dnm2	Dynamin-2	307626	200261	142750	219303	408803	473913	218012	302795	479543	497793	344326	488181	464971	444223	784175	619980	597558	692544	286780	162257	180959	261944	274753	237215	245128	645262	2140000	340846	316438	351284	479278	503577
Q8BZ98	Q8BZ98	DYN3_MOUSE	Dnm3	Dynamin-3	180223	73971.3	123222	77676.9	219213	295823	139251	209951	304529	296087	237323	301202	298841	248761	485635	350197	422830	426066	216038	111704	106243	129903	154880	148752	168669	430519		142396	214761	213142	290449	365790
Q6TXD4	Q6TXD4	DNMBP_MOUSE	Dnmbp	Dynamin-binding protein								47697.9	89688.4								63722.7				41742.6		29330.8				314919
P13864	P13864	DNMT1_MOUSE	Dnmt1	DNA (cytosine-5)-methyltransferase 1	446109	374639	327078	196900	278964	225166	316720	357719	243127	126760	131581	72707	89452				53355.6		412248	424301	522247	435304	414192	563264	196560	89443.8		170250	168064		110453
Q9Z2W0	Q9Z2W0	DNPEP_MOUSE	Dnpep	Aspartyl aminopeptidase	137313	84986.9	61737.6	102642	83161.9		104581	106429	123381	108892	129042		127923	140350	374248	173789	102082	154190	97133.9	65778.6	93352.9		91702.2	27800.3	103547	44891.8		102907		89050.4	115864	98226.5
Q8R2M2	Q8R2M2	TDIF2_MOUSE	Dnttip2	Deoxynucleotidyltransferase terminal-interacting protein 2	595195	827966	526221	265303	431970		517302	472938	469984	316070	275492	222971	179311	619388	3190000		209709	186350	495794	537847	617103	451043	565127	341591	576641	292123	134363	348275	378184	227218	201008	143094
Q8BUR4	Q8BUR4	DOCK1_MOUSE	Dock1	Dedicator of cytokinesis protein 1	433353	271381	385388	371740	388961	347117	392182	434636	485940	458647	433472	514059	471595	399703	376803	537473	519810	485861	425945	332097	392110	435686	442894	452618	476694	475167	42122	414071	403268	440847	456309	478405
A2AF47	A2AF47	DOC11_MOUSE	Dock11	Dedicator of cytokinesis protein 11	117655		122742		74643.7		95110.5	105233	102345	68839	64238	63159.4	80383	55092.7	50580		80175.5	61555.6	109809	114353	88978	103237	141752	104024	55037.6	59516.3	56657	89624.8			48797.2	31294.8
Q8C3J5	Q8C3J5	DOCK2_MOUSE	Dock2	Dedicator of cytokinesis protein 2	85110.5		71313.1		71839.8	122713	77956.2	55916.1	85920.1	79245.7	58474.6	41189.9	46624.2	41468.2	49523.9	60273.7	75984.3	68307.3	62014.5	55612.8	86235.9	97518.3	110906	53338.2	53606.8	82779.3	88400.4	92821.6	109093	68546.6	84506.1	74149.1
B2RY04	B2RY04	DOCK5_MOUSE	Dock5	Dedicator of cytokinesis protein 5	30102.3		47804.8	61996	72799.7			88280.9	112584	155424	136030	170943	185027	147609	159914	206417	162233	202771	70723.1	43384.5	62617.7		63483.3		49965.4	162154	273626	138540	90103.4	95240.8	164865	192223
Q8R1A4	Q8R1A4	DOCK7_MOUSE	Dock7	Dedicator of cytokinesis protein 7	452276	317349	435718	363685	519858	264778	512785	496047	496254	427292	453307	478930	332019	407427	257285	392432	439146	351273	458532	538176	527368	395626	351617	261276	462612	544077	607798	531293	339132	437740	383898	438773
Q8C147	Q8C147	DOCK8_MOUSE	Dock8	Dedicator of cytokinesis protein 8	61489.6		41226.1		75205.7		56289.2	51990.9	101526	80474	68793	77958.6	79807	80059.7	59513.7	155809	114702	92549.3	68409.9		83002.7	229349	166669			59444.4	60336.9	132434		48604.5	102567	92699
Q8R2Y3	Q8R2Y3	DOLK_MOUSE	Dolk	Dolichol kinase	89891.8	119913	56617.2	182286	107315	23044.2	107995	101134	105133	121902	144390	128427	212069	139612	155424	90336.4	101782	169112	122625	110546	114270	105435	72905.5	92359.7	83180.6	45285.1	608487	136742	162057	108760	166997	164755
Q3UHQ6	Q3UHQ6	DOP2_MOUSE	Dop1b	Protein dopey-2			36160.8	125682	81555.3	102407	42867.5	114034	129582	123391	122871	153913	136045	125684	115745	196619	176849	129683	98377.5	70959.8	124375	80587.8	114533		122270	204860	40391.3	142867	76758.8	110680	92596.6	131487
P42867	P42867	GPT_MOUSE	Dpagt1	UDP-N-acetylglucosamine--dolichyl-phosphate N-acetylglucosaminephosphotransferase								60996.2			57314.9	58497	77381.1		58848.5		57973.6	61888			69698.5						136010				72341.9	57329.9
P31428	P31428	DPEP1_MOUSE	Dpep1	Dipeptidase 1	436077	552564	592253	2160000	1240000	520063	444442	1200000	2280000	4050000	5000000	3930000	5580000	8120000	5490000	3330000	4970000	6210000	259647	287261	488905	512748	525003	285539	1280000	4550000	62200	3010000	5830000	6780000	6290000	7360000
Q61103	Q61103	REQU_MOUSE	Dpf2	Zinc finger protein ubi-d4	218750	297674	383770	240638	329638	253715	427063	252475	215028	159830	160057	157159	119741	127358	112457	199537	146856	92100.7	229564	266808	255201	237177	245374	211983	378036	157561	140953	257101	133175	162410	96422.4	86877.9
Q9CR25	Q9CR25	DPH2_MOUSE	Dph2	2-(3-amino-3-carboxypropyl)histidine synthase subunit 2								86050.4			98483.2		97525.4			141527			81241.4		57079.3				105571	132831	28923.5
O70152	O70152	DPM1_MOUSE	Dpm1	Dolichol-phosphate mannosyltransferase subunit 1	386320	378525	242734	356477	413310	212344	269931	295850	431331	432180	432916	280651	385570	347110	531292	209954	271226	456012	378941	350211	252103	294369	205157	514325	238050	356714	54926.3	277577	500039	257704	419466	312632
Q9D1Q4	Q9D1Q4	DPM3_MOUSE	Dpm3	Dolichol-phosphate mannosyltransferase subunit 3	178534	151754	196893	200292	209883	250722	265531	164445	212511	212962	196732	170276	201448	190570	163250	265412	163909	192650	221206	184263	189056	208047	181158	200240	186999	206059	258596	181308	212054	165657	195640	180745
P28843	P28843	DPP4_MOUSE	Dpp4	Dipeptidyl peptidase 4	277553	312366	346620	1080000	626504	525043	306793	548426	1120000	2060000	2770000	2260000	3940000	4690000	4060000	2690000	2210000	3720000	275547	323700	303041	446523	223299	337664	715236	1750000	43000	1960000	2920000	3320000	2900000	3540000
Q9QZZ6	Q9QZZ6	DERM_MOUSE	Dpt	Dermatopontin	591151	641555	580416	628991	767983	622249	465361	481140	720173	296875	296120	151199	282101	365469	275351		170075	278964	590942	419097	708282	1140000	698098	793786	688510	189662		227989	358011	198421	199928	173997
A6X919	A6X919	D19L1_MOUSE	Dpy19l1	Probable C-mannosyltransferase DPY19L1	51902.1						35692.9		51978.7	35874.2	33067.4		53449.7		23573.3		25773.9	24030.5	35800.4	45390.3	45032.4					25570.9	263208	41698.2	26798		35878.1	38253.6
Q99LT0	Q99LT0	DPY30_MOUSE	Dpy30	Protein dpy-30 homolog	448219	471382		339456	553993		508463	905837	582699	351840	485690	244277	341753	400560	295384	347336	356948	251545	571930	575742	789592		454727	170578	807918	327427	259678	481889		644089	309009	217535
Q8CHR6	Q8CHR6	DPYD_MOUSE	Dpyd	Dihydropyrimidine dehydrogenase [NADP(+)]	83747.1			78604.9	72596.9		74902.3	124939	147508	218860	252100	187762	239757	250694	304752	264820	250594	259414	57934.3	13592.9	47385.8	29203	79222.5		133836	152967	82720.2	107785	95812.4	196928	189962	156830
O08553	O08553	DPYL2_MOUSE	Dpysl2	Dihydropyrimidinase-related protein 2	206092	223063	178769	91347.2	199124	340577	250933	241381	312183	112166	185625	120185	127321	107745	136292	157870	140370	146986	600497	187199	243312	292562	286737	277007	256461	252298	148625	203551	94644.7	156127	166371	165470
Q62188	Q62188	DPYL3_MOUSE	Dpysl3	Dihydropyrimidinase-related protein 3	104840		86531.8		117829	326561	162103	69784.4	127426	61111.6	65092.3		67342.7	38804.7	57887.3		29032.5	39620.7	192510	102097	124020	161019	177461	156236	115414	118372	105743	98142.4			42235.7
Q924H9	Q924H9	DQX1_MOUSE	Dqx1	ATP-dependent RNA helicase DQX1								32949.6	40953.6	78951.2	88604.6		92520.4	54516.7	115701	70009.1	71171.5	78609.2									485444	79544.3			81682.9	99470.8
P32233	P32233	DRG1_MOUSE	Drg1	Developmentally-regulated GTP-binding protein 1	75416.5			50223.2	77551.6	130617	40584.5	79936.4	74744.5	57828.3	87061.8	48543.7	50946.5	56174.9	99309.9	76665.8	39042.8	51918.5	56385.7	26855.9	59263	76403.8	75357.5	61944	35145		670341		24448.7		39562	33704.9
Q9QXB9	Q9QXB9	DRG2_MOUSE	Drg2	Developmentally-regulated GTP-binding protein 2	84891.4		38999.9		95372.8			85615.6	128004	91875.8	107589	63745.3	76572.3	73680.5	157862	78984.2	65548.6	105961	87887.1	65926.4	72538.3		56219.2	42001.9		101512		92398.8	48264.5	58539.2	81566.4	60127.4
P55849	P55849	DSC1_MOUSE	Dsc1	Desmocollin-1	2380000	569982	3390000	2560000	2180000	6920000	2020000	556663	975542	527426	365620	560718	765057	1290000	539528	2300000	434577	668497	1610000	3250000	802414	3190000	3170000	2180000	10900000	4050000	20785.2	883749	3360000	1370000	431771	740249
P55292	P55292	DSC2_MOUSE	Dsc2	Desmocollin-2	676150	858629	648580	471711	859965	297037	614368	552956	448564	493459	424650	595728	391596	431750	348555	419413	456309	334982	613463	804879	585239	348572	408475	628302	746895	708721	394238	487259	553696	522605	438721	434708
Q7TSF1	Q61495;Q7TSF0;Q7TSF1	DSG1B_MOUSE	Dsg1b	Desmoglein-1-beta	627766		724014	405521	842630	2080000	739529	161118	677155	390566	108453	255087	210257	829446	193678	756743		394619	367080	501075	99167.5	784835	1070000	653245	5760000	1100000	80900	227584	971197	131106		273429
O55111	O55111	DSG2_MOUSE	Dsg2	Desmoglein-2	1340000	1640000	1440000	1370000	1520000	902887	1580000	1660000	1240000	1360000	1410000	1850000	1040000	1380000	780415	1310000	1480000	925676	1560000	1770000	1600000	1260000	1220000	1420000	2340000	1620000	149000	1860000	1410000	2120000	1610000	1640000
E9Q557	E9Q557	DESP_MOUSE	Dsp	Desmoplakin	3550000	2250000	4110000	3830000	4130000	5210000	3260000	2930000	3130000	3120000	2370000	3720000	2650000	3750000	1660000	2950000	2540000	2390000	3380000	4220000	2640000	2830000	3400000	3290000	17700000	4910000		2930000	3790000	3060000	2260000	2820000
Q9R0P5	Q9R0P5	DEST_MOUSE	Dstn	Destrin	1210000	1210000	910936	893539	935618	942874	1410000	1080000	1400000	1020000	1310000	785786	989478	1030000	1120000	1100000	1200000	1380000	2010000	891710	837112	645803	835130	640541	1060000	1090000	861065	1190000	1040000	1390000	1030000	1170000
Q9D2N4	O70585;Q9D2N4	DTNA_MOUSE	Dtna	Dystrobrevin alpha	136124	122973						107429	194070	81316.5	82203.4	72299.5					60114.4		105654	89460.5	150284		189987					133983		89781.8		60805
Q3UIR3	Q3UIR3	DTX3L_MOUSE	Dtx3l	E3 ubiquitin-protein ligase DTX3L	385634	427947	693289	435078	476029	371609	422849	444191	526210	491782	497514	1150000	519561	402151	289891	1020000	1060000	475722	346783	595001	608634	405893	451071	348578	665321	767332	110522	1100000	559655	895363	516578	510295
Q9D311	Q9D311	DOXA2_MOUSE	Duoxa2	Dual oxidase maturation factor 2			127276	153045	133853				76180.8	54581.7	121025	433074	256575	314539	67907.1	238210	128343	204565	70462.1	137403	142217	180376	97230.6	210880		207035	440816	399900	512708	191426	232400	172749
Q9JLY7	Q9JLY7	DUS14_MOUSE	Dusp14	Dual specificity protein phosphatase 14		489674			178399									92141.4	141977
Q9CQ43	Q9CQ43	DUT_MOUSE	Dut	Deoxyuridine 5'-triphosphate nucleotidohydrolase	98619.3			121632	111384		78391.3	91427.6	81703.2	133674	119254	167391	122818	91933	157378		100336	164851	103954	86709.9	83627.4					154694	2180000	88204.5	126603		113468	107209
Q9JHU4	Q9JHU4	DYHC1_MOUSE	Dync1h1	Cytoplasmic dynein 1 heavy chain 1	1540000	1170000	1460000	1290000	1600000	1280000	1740000	1900000	2000000	1920000	1800000	2320000	1820000	1520000	1250000	2010000	2280000	1850000	1770000	1430000	1600000	1660000	1620000	1570000	1680000	1860000	1580000	1930000	1580000	2060000	1900000	2070000
O88487	O88487	DC1I2_MOUSE	Dync1i2	Cytoplasmic dynein 1 intermediate chain 2	400160	411784	471473	250587	395122	605507	300564	297926	339123	272803	343540	264581	216982	321372	339291	443119	312596	259471	223844	398132	254460	351290	386082		435634	314048	320622	280895		267584	283266	184899
Q8R1Q8	Q8R1Q8	DC1L1_MOUSE	Dync1li1	Cytoplasmic dynein 1 light intermediate chain 1	342580	320331	333623	324618	371443	374178	354260	447031	470554	446944	549949	551738	374451	342804	387145	640395	620318	439190	373186	264602	262510	310200	378063	285913	332942	494601	1080000	410669	326078	427377	379101	412105
Q6PDL0	Q6PDL0	DC1L2_MOUSE	Dync1li2	Cytoplasmic dynein 1 light intermediate chain 2	106657				157559	219208			110166							147931	99031			87686.1			125219			176813	86290.8
Q9D0M5	Q9D0M5	DYL2_MOUSE	Dynll2	Dynein light chain 2, cytoplasmic	288761	650933	241015		393484	309532	263453	281878	189669	225092						234565	163654		236611	299618	277008	158366	295726	254890	371690		115722
P62627	P62627	DLRB1_MOUSE	Dynlrb1	Dynein light chain roadblock-type 1		306257			202113		75476.3	53307.6	66462.9	116803	206739	82731	65022	198935	395499	160342	45551	90991.1	52210.8				84753.8		193120		514788	72220.2		57188.6	78844.9
Q9ESD7	Q9ESD7	DYSF_MOUSE	Dysf	Dysferlin	173483	101364	137044	116173	118077	443578	194160	140832	303206	249126	204116	181009	292089	201251	222367	296667	243614	263730	144988	131141	182752	168540	215630	87587.6	220985	214441		199580	273362	178933	264504	258131
Q9D0V7	Q9D0V7	RCAS1_MOUSE	Ebag9	Receptor-binding cancer antigen expressed on SiSo cells	47986.7						37431.5	68337.9		67925	76466	86267.5					108434			99974.1	82444.8						204917	113203		88030.3		26554.2
Q9D903	Q9D903	EBP2_MOUSE	Ebna1bp2	Probable rRNA-processing protein EBP2	198531	187968	207588	118411	142721		179258	210733	119448	117804	113714	85334.4	44317.3				91164.4		210040	226988	221173	223071	219545	227718	144100	45010.9	76716.2	138722	51700.7	72705.5	56198.3
P70245	P70245	EBP_MOUSE	Ebp	3-beta-hydroxysteroid-Delta(8),Delta(7)-isomerase	1040000	920045	438134	1800000	851586	619067	936071	1100000	777444	1170000	1270000	1740000	2580000	1570000	1710000	741515	428046	1180000	1280000	1050000	1020000	1390000	1040000	1170000	833330	538125	92000	1120000	2090000	1380000	1540000	2460000
Q4PZA2	Q4PZA2	ECE1_MOUSE	Ece1	Endothelin-converting enzyme 1	124711	82825	112408	103727	153291	112141	149876	122938	140833	174756	133054	142506	154955	154743	163727	155973	110046	134776	127904	77691.3	139245	122276	105676		88086.3	139690	38090.4	156624	133555	126443	126471	131950
O35459	O35459	ECH1_MOUSE	Ech1	Delta(3,5)-Delta(2,4)-dienoyl-CoA isomerase, mitochondrial		72609.6	126039	48686.2	114652		155686	89775.1	60298.6	88124.1	111536		114227	134966	160524	85236.8	44757.8	114521	85854.5	89646.1	71263.7		120929			110348		93426.5	85252.6	89343.7	75503.2	47088.6
P42125	P42125	ECI1_MOUSE	Eci1	Enoyl-CoA delta isomerase 1, mitochondrial	1880000	1910000	1550000	1070000	1610000	1160000	1630000	1300000	1260000	553026	435714	491612	446291	628463	443629	682691	530981	435673	498084	555428	315077	313797	326635	395387	1040000	822241	46848.4	452543	715748	439867	469772	531948
Q9WUR2	Q78JN3;Q9WUR2	ECI2_MOUSE	Eci2	Enoyl-CoA delta isomerase 2	92194.4	200720	126723	247833	199427		153308	164940	221870	370065	422187	227069	327100	372840	653474	359052	336937	368290	112805	110076	118864		127363			115499		247103	211677	341047	350104	206783
Q61508	Q61508	ECM1_MOUSE	Ecm1	Extracellular matrix protein 1	595695		866286	363527	682861	853094	1010000	96552.1	211879	144868	65995.3	87064	199377	391541	162933	307754	61826	145061	172978	614745	125764	536757	538474	414601	2910000	1260000	353863	118119	849741	251492	39427.6	123130
Q6PDI5	Q6PDI5	ECM29_MOUSE	Ecpas	Proteasome adapter and scaffold protein ECM29	279119	155401	215665	203307	321638	295234	283021	317797	323218	280578	243812	279153	223973	241276	210172	284983	241385	255470	277347	202516	237472	285996	294719	308413	290898	291985	124892	223711	234075	263922	260851	258718
Q9QZH6	Q9QZH6	ECSIT_MOUSE	Ecsit	Evolutionarily conserved signaling intermediate in Toll pathway, mitochondrial	58016.4	44511.7	42867.4	19323.8	39076	73927.3	43486.2	40588.6	39503.2	88299.1	122648	52286.3	60915.2	60826.6	106290		14630.6	45846.3	36444.1							91146.3					59872.7	35777.2
Q3UJB9	Q3UJB9	EDC4_MOUSE	Edc4	Enhancer of mRNA-decapping protein 4	283200	156076	270887	239120	245486	320754	222557	272065	186426	179359	182574	228032	98522.8	105596		143584	179070	86397.6	192004	274925	329877	200586	217039		240757		61293.9	262595		195783	122764	106610
Q2HXL6	Q2HXL6	EDEM3_MOUSE	Edem3	ER degradation-enhancing alpha-mannosidase-like protein 3	106250			80623.8			158935	92995.8	124874	141523	131439	100367	126099	111821	109178	98993.4	79409.1	106473	100847	88626.9	117493	118150	110152				40347.8	128726	100674	109613	110679	93551
Q8BL66	Q8BL66	EEA1_MOUSE	Eea1	Early endosome antigen 1	1250000	933547	851951	783251	1030000	1090000	1190000	1110000	1230000	916163	1010000	846381	769453	773566	1020000	1050000	992711	809407	1430000	855944	1050000	1040000	1240000	1110000	1060000	1100000	95882.2	947682	804404	1040000	873594	902118
P10126	P10126	EF1A1_MOUSE	Eef1a1	Elongation factor 1-alpha 1	13400000	9750000	8770000	7550000	11100000	16000000	8240000	9000000	11600000	9700000	7780000	9350000	6330000	6370000	12800000	9590000	7450000	9400000	17300000	7700000	6770000	10600000	8160000	13500000	9540000	14900000	176000	6390000	6870000	6190000	6060000	6570000
O70251	O70251	EF1B_MOUSE	Eef1b	Elongation factor 1-beta	886857	1540000	880052	994347	1040000	952397	827565	1130000	943769	720460	1140000	662592	479190	667958	708034	985070	896651	509631	875766	718111	882292	975728	1200000	549584	1530000	516706		1110000	505423	1220000	691480	483279
P57776	P57776	EF1D_MOUSE	Eef1d	Elongation factor 1-delta	959695	1440000	843690	620786	1350000	680536	1050000	1270000	1090000	701926	1170000	761139	471221	635985	818107	1060000	955247	572420	987909	807859	1130000	1070000	1240000	736792	1250000	312756	455602	1280000	452364	1140000	674283	409741
Q9D8N0	Q9D8N0	EF1G_MOUSE	Eef1g	Elongation factor 1-gamma	797026	1480000	637631	559797	867958	1040000	1010000	892053	842570	782010	1160000	573443	571405	542347	886145	891764	974324	669209	984367	653640	865330	896757	987782	575173	980592	724977	370000	1440000	561473	1240000	748322	712537
P58252	P58252	EF2_MOUSE	Eef2	Elongation factor 2	2670000	2580000	2300000	1780000	2280000	2680000	2830000	2940000	2360000	1850000	1960000	1520000	1320000	1230000	1340000	2210000	1740000	1460000	3860000	3210000	2680000	2790000	2750000	2900000	3420000	2580000	488000	2550000	1620000	2610000	1770000	1820000
Q9JHW4	Q9JHW4	SELB_MOUSE	Eefsec	Selenocysteine-specific elongation factor	101115				75851.5			154030	135129	153838	102463	93214.4	97814.5	43895.3	42057.3		216451	159821	115678		7803.38		69127.6	103991		175892			112103		215492	79671.2
Q8BGQ6	Q8BGQ6	EFC14_MOUSE	Efcab14	EF-hand calcium-binding domain-containing protein 14			117500		121045	349711	232242	109679	152130	196350	146927	80935.5	140846	139114	87716.6		204494	179693	58384.8	73174.8	125278		110503			113550	1030000	114135		140216	148380	63938.2
Q8BPB5	Q8BPB5	FBLN3_MOUSE	Efemp1	EGF-containing fibulin-like extracellular matrix protein 1	287880	160135	203010																								344534
Q9D8Y0	Q9D8Y0	EFHD2_MOUSE	Efhd2	EF-hand domain-containing protein D2	45016.4	37210	37769.7	127068	91195.3	357600	57825.1	58474.5	113522	91968.9	162277	78936.3	114872	199424	178745	107690	72636.9	205211	221922	67897.8	76213.3		44982.7		64628	217042	500482	164067	47204.2	133213	120669	110157
Q8C0D5	Q8C0D5	EFL1_MOUSE	Efl1	Elongation factor-like GTPase 1	253058	123204	147608	91073.1	297994	297306	216171	265285	373992	331213	240113	264477	229219	243766	392244	396620	482438	370979	269335	163716	158002	149122	178302	192090	218632	632288	21083.6	276728	211006	276720	271335	251624
P52795	P52795	EFNB1_MOUSE	Efnb1	Ephrin-B1	220703	323265	258487	390378	263577	173922	250371	379481	320965	657344	505032	696953	498643	442719	279854	453763	417385	388394	231829	244874	272064	267470	250676	193366	486185	510157	131643	464328	542092	577578	539160	556059
Q8BG67	Q8BG67	EFR3A_MOUSE	Efr3a	Protein EFR3 homolog A	139900		169474	187236	246124		188584	153819	203373	217516	186282	214338	207768	212092	132855	204228	185214	218125	201232	197104	217548	154766	169191	181679	235796	206955	230400	263026	281220	209685	209325	216937
O08810	O08810	U5S1_MOUSE	Eftud2	116 kDa U5 small nuclear ribonucleoprotein component	1040000	968976	1030000	1070000	997517	490957	1040000	1060000	900683	782095	720163	727972	686079	574316	512187	482951	683228	594998	1130000	1040000	1180000	789571	1010000	815587	861714	463322	774145	880092	456816	621642	666451	507756
Q01279	P70424;Q01279;Q61527	EGFR_MOUSE	Egfr	Epidermal growth factor receptor	106662	56152.5	109123	77368.6	84437.4	151746	156836	137306	147650	87389	95969.2	109661	90446.1	62596.7	62058.3	74622.5	73524.6	91471.3	149223	116763	172884	177807	144316	156262	152371	104711	127193	98321.3		41389.4	92388.1	92519.4
Q9WVK4	Q9WVK4	EHD1_MOUSE	Ehd1	EH domain-containing protein 1	643791	589281	551107	591244	746437	726947	584219	562949	733306	1290000	1020000	1360000	1380000	1540000	1130000	1330000	1080000	1220000	544651	386636	391492	711559	562210	534617	617982	1480000	516311	717802	1360000	1010000	1160000	1180000
Q8BH64	Q8BH64	EHD2_MOUSE	Ehd2	EH domain-containing protein 2	1270000	667908	582542	653642	746763	816338	736104	823414	1170000	713318	652297	795179	724641	534715	490599	649404	690544	690538	788276	571259	685667	1020000	831684	920353	314927	807187	108537	526767	1030000	485513	713064	662325
Q9QXY6	Q9QXY6	EHD3_MOUSE	Ehd3	EH domain-containing protein 3	834235			371957				430978	794261	611365	507213	509149	704668	736232	743772	1460000	591326	835707	516285	208001	316340	1670000		987767	470953	939277		503988	900095	407444	655739	592696
Q9EQP2	Q9EQP2	EHD4_MOUSE	Ehd4	EH domain-containing protein 4	1130000	815103	732824	758008	996066	795926	738920	922672	1410000	1320000	902704	1190000	1280000	1150000	1060000	1340000	1210000	1280000	809426	589260	755497	969396	798647	806797	708465	1510000	765531	751083	1310000	765675	1230000	1120000
Q9DBM2	Q9DBM2	ECHP_MOUSE	Ehhadh	Peroxisomal bifunctional enzyme	495077	462160	374851	868133	851684	535810	497240	799352	1070000	1490000	1220000	1260000	1250000	1160000	908304	1630000	2170000	1360000	353200	415212	378401	444099	514744	463150	524941	954564	259044	832111	821464	964298	919449	1060000
Q5DW34	Q5DW34	EHMT1_MOUSE	Ehmt1	Histone-lysine N-methyltransferase EHMT1	65758.5		45413.5		63904.2		94075.8	89018.8	62641.6	40502.4	27729.2	28451.8	51343.8				34797.3		74051.7	85841.1	96519.4		90353.2	100741	27600.8		237101	57604.6
Q9Z148	Q9Z148	EHMT2_MOUSE	Ehmt2	Histone-lysine N-methyltransferase EHMT2	64808	71371.3	43326		51014.3		77232.9	78383.4	28387.4	19452.6	14153.2	54004.7	23748.7				26550.3		101180	80887.7	99541.1		64715.2	78775.1
Q61070	Q61070	EI24_MOUSE	Ei24	Etoposide-induced protein 2.4	286397	202046	242872	426710	405688		315752	334513	341714	338469	379162	399030	549098	333826	408703	711589	278156	325743	372602	317510	374203	433310	360652	311469	287885	280940	302148	302623	382663	356365	392873	518248
Q60872;Q8BMJ3	Q60872;Q8BMJ3	IF1AX_MOUSE;IF1A_MOUSE	Eif1a;Eif1ax	Eukaryotic translation initiation factor 1A	98167.9	72449.2			125385	63489.1	91520.5	111695	86533.8	83015.9	87210	26451.8	35574	41482.6	34020.5	30804.9	88221.7	31740.7	59817.4	41139.8	39776.3		53490.7		103195	33027.1	43678.1	48524.8			25880.7
Q03963	Q03963	E2AK2_MOUSE	Eif2ak2	Interferon-induced, double-stranded RNA-activated protein kinase								40624.1	43139	46885.6						51299.8	43958.8	38709.4			35025.7						61928.4	50669.1		9882.54	36420.5
Q9Z2B5	Q9Z2B5	E2AK3_MOUSE	Eif2ak3	Eukaryotic translation initiation factor 2-alpha kinase 3	224743		234561	209366	151339		185987	132134	145192	210655	155855	221350	185095	120396		281651	128630	171147		173613	152980	234553	181644	177057				146068	175024	159138	140114	170617
Q99LD9	Q99LD9	EI2BB_MOUSE	Eif2b2	Translation initiation factor eIF-2B subunit beta			51398.2	52498.1	122918		127528	119144	152788	94147.9	92611.8	60645.2	79934.6	78257.2	71606	125382	101973	87939.2	98621.8	107398	87785.5	103369			46024.2	65633	1060000	116724	77416.2	86109.4	77486.1	47853.8
Q61749	Q61749	EI2BD_MOUSE	Eif2b4	Translation initiation factor eIF-2B subunit delta	83548.3					85981.3	40469.3	149243	75710	89423.7	62141.7	56971.6		24960.9		65448.3	65481.2	45945.8	88717.1	55711.4		81700.7	89564.6	105332	41207.1		146783				63411	74598.9
Q6ZWX6	Q6ZWX6	IF2A_MOUSE	Eif2s1	Eukaryotic translation initiation factor 2 subunit 1	350320	522024	353615	418865	672154	557410	568329	501804	475348	415869	449958	330064	438660	479111	629067	489437	378666	443337	397770	384771	492313	415335	450653	382532	483147	364887	488205	468871	353246	382351	280786	223914
Q99L45	Q99L45	IF2B_MOUSE	Eif2s2	Eukaryotic translation initiation factor 2 subunit 2	584037	442238	550392		581639	907150	413947	530964	500674	473953	402902	569424	223722	407451	451898	681587	643722	258245	327537	344982	323391	600877	455471	522167	643177	660378	10525.5	368057	474162	428801	235450	211820
Q9Z0N1;Q9Z0N2	Q9Z0N1;Q9Z0N2	IF2G_MOUSE;IF2H_MOUSE	Eif2s3x;Eif2s3y	Eukaryotic translation initiation factor 2 subunit 3, X-linked	240530	159398			165698			131222	108156	81298.9	63164.4			88037.9	88783.9	58442.4	78533.4	73440.2			86050.5		48584.6					93096.7
P23116	P23116	EIF3A_MOUSE	Eif3a	Eukaryotic translation initiation factor 3 subunit A	890553	598379	456801	437275	1020000	820287	713842	1040000	1050000	884723	744268	670469	566508	662375	608408	630295	912673	735283	761982	613760	681361	690131	730867	547445	765697	624844	192398	662726	523216	523823	513613	457973
Q8JZQ9	Q8JZQ9	EIF3B_MOUSE	Eif3b	Eukaryotic translation initiation factor 3 subunit B	285816	348686	193557	181250	271729	220499	217890	240764	233443	183980	343345	126148	144578	139516	271337	169236	185988	172262	238584	182291	218507	235713	246598	136233	189170	144471	157095	215515	63389.9	140126	126867	91461.7
Q8R1B4	Q8R1B4	EIF3C_MOUSE	Eif3c	Eukaryotic translation initiation factor 3 subunit C	1490000	1190000	955721	850469	1860000	1590000	1290000	1720000	1670000	1230000	1190000	1030000	784575	916290	832206	1120000	1410000	1060000	1260000	950936	1200000	1350000	1220000	995139	1290000	1300000	30975.9	1060000	959894	1020000	837255	696373
O70194	O70194	EIF3D_MOUSE	Eif3d	Eukaryotic translation initiation factor 3 subunit D	585744	490113	322646	405927	555224	237363	367710	473506	436780	370786	357296	374905	356212	283976	356790	344176	398071	281755	464753	380925	401393	261756	290431	353033	302067	344427	39441.2	375045	289142	269047	203333	182985
P60229	P60229	EIF3E_MOUSE	Eif3e	Eukaryotic translation initiation factor 3 subunit E	297142	365345		136416	331850	323137	180533	217606	221388	208351	293780	114256	111029	162874	268314	168236	187484	171213	170526	136789	129025	244471	228188	166800		218815	77350	154552		96562.4	130836	92603.2
Q9DCH4	Q9DCH4	EIF3F_MOUSE	Eif3f	Eukaryotic translation initiation factor 3 subunit F	280318	413782	169957	180937	451246	394226	320902	379638	453983	277224	339373	188243	217960	334394	407929	282693	337805	361998	309548	216350	258509	286476	276927	231735	330689	276135	304878	248168	230292	181258	214144	175032
Q9Z1D1	Q9Z1D1	EIF3G_MOUSE	Eif3g	Eukaryotic translation initiation factor 3 subunit G	279208	282273	208063	250947	276389	307946	256551	288237	245130	209433	255878	163837	113140		228636	229797	250457	122126	236545	201531	247149	228453	280389	194921	198043	145259		238954		194000	142321	73911.9
Q91WK2	Q91WK2	EIF3H_MOUSE	Eif3h	Eukaryotic translation initiation factor 3 subunit H	55092.8						84303.5	62730.1	54870.4	72002.3	78492	67040.2			127769		91100.4	125599	65599.4								185169	103449	80337.1		68818.6	67411
Q9QZD9	Q9QZD9	EIF3I_MOUSE	Eif3i	Eukaryotic translation initiation factor 3 subunit I	42761.5	177674				82535.5		35759.6	36264.1		88832.7				114364		34915.5	12268.1	35655.5		21621.1	17807	31047.6					37059.6			14782.4
Q3UGC7;Q66JS6	Q3UGC7;Q66JS6	EI3JA_MOUSE;EI3JB_MOUSE	Eif3j1;Eif3j2	Eukaryotic translation initiation factor 3 subunit J-A	147979	343129	93099.8		174494	126742	85857.5	123585	84766.7	83004.1	185202					122553	84556.9		142824				128982				120259				58710.5
Q8QZY1	Q8QZY1	EIF3L_MOUSE	Eif3l	Eukaryotic translation initiation factor 3 subunit L	489966	537575	397766	485085	586451	661846	600670	610267	629989	482815	542350	330484	454987	452764	531320	518824	479265	553654	587655	442738	523875	603770	549106	448723	485541	343968	268408	480895	365518	435237	407899	366477
P60843	P60843;P10630	IF4A1_MOUSE	Eif4a1	Eukaryotic initiation factor 4A-I	564055	516856	551722	657147	562395	1510000	704793	410130	603551	712736	598329	406159	498600	518779	742295	654897	306753	798111	970557	570694	565857	606942	609346	630910	770741	1040000	74114.6	814718	604231	495490	579462	571305
Q91VC3	Q91VC3	IF4A3_MOUSE	Eif4a3	Eukaryotic initiation factor 4A-III	503164	722146	405853	657804	692210	420991	559044	512846	468018	525591	650197	330534	555758	491112	471218	345467	374955	477151	486110	443684	466047	483949	495631	440546	399428	385570	179715	460097	342039	403602	523411	240442
Q8BGD9	Q8BGD9	IF4B_MOUSE	Eif4b	Eukaryotic translation initiation factor 4B	271784	322384	387761	198192	289619	247793	271546	421639	315461	154709	292361	203721	111042	136269	195355	88293	277284	229780	293168	349462	485588	295387	332843	314634	402029	116644	181619	373890	103674	323360	209926	211213
Q6NZJ6	Q6NZJ6	IF4G1_MOUSE	Eif4g1	Eukaryotic translation initiation factor 4 gamma 1	556137	387817	443506	382952	554190	484327	374398	537175	480320	438224	400125	550513	255405	371082	321445	405789	517847	296151	319789	361040	470554	441499	416594	381488	398493	415742	49707.5	454609	364332	443201	285747	288930
Q62448	Q62448	IF4G2_MOUSE	Eif4g2	Eukaryotic translation initiation factor 4 gamma 2	327278	218745	137894	114163	319250	275625	170501	318551	345330	276154	220959	243758	176504	203803	272323	228221	332266	289059	197423	124056	165720	205313	198478	152976	150227	278693	5080000	213457	208363	173494	238399	246562
Q80XI3	Q80XI3	IF4G3_MOUSE	Eif4g3	Eukaryotic translation initiation factor 4 gamma 3	105446				75567.5	111315		119857	125543	133605	101832	102045	59975.6	87001.3	107065	50370	109365	90277.3	81829.1	68108.3	88138.5		78123.5			126026	108897	88111.7	97389.8	87138	91853.1	97896.5
Q9WUK2	Q9WUK2	IF4H_MOUSE	Eif4h	Eukaryotic translation initiation factor 4H	169848	131692		62769	127993	311149		87192	188911							176704	124868		304960	103550			84517.3	101589	156114	222295
P59325	P59325	IF5_MOUSE	Eif5	Eukaryotic translation initiation factor 5	220596	121056	147600	124489	210483	181447	192841	262709	214490	191512	201626	135940	119945	154377	153820	140246	157508	143716	191792	121579	144068	167320	136543	146953	227208	308920	373455	163119	159778	175717	165570	153648
P63242	P63242;Q8BGY2	IF5A1_MOUSE	Eif5a	Eukaryotic translation initiation factor 5A-1	445479	687241	439010	377896	604813	795837	662503	592420	624207	547540	384854	321789	325797	418222	602207	562263	412929	452540	915244	626877	566627	485139	513815	564945	620122	817472	860718	507821	568559	553664	397933	325642
Q05D44	Q05D44	IF2P_MOUSE	Eif5b	Eukaryotic translation initiation factor 5B	287552		284615	134158	261680	267161	286045	331153	325662	237199	233010	137149	151223	160002	117531	176352	231765	145007	288626	229721	272083	277073	296670	331682	275430	128989	36543	220484	118902	161400	159887	106073
O55135	O55135	IF6_MOUSE	Eif6	Eukaryotic translation initiation factor 6	562604	479900	465683	458282	755153	1860000	615529	416066	502832	354898	298721	193653	255461	366431	560132	825343	228777	338889	666959	680213	473849	657159	761794	753074	1210000	718716	42899.1	448740	519904	372620	240952	225372
A2AFS3	A2AFS3	ELAP1_MOUSE	Elapor1	Endosome/lysosome-associated apoptosis and autophagy regulator 1	375474	337539	519117	283161	330421	330451	343818	298035	299689	237757	208827	154072	195277	251941			123159	177527	501347	406801	315716	284627	295736	411234	411889	268884	34270.8	125669		199483	169099	196067
P70372	P70372	ELAV1_MOUSE	Elavl1	ELAV-like protein 1	633540	585322	378844	794805	784687	813185	542675	810567	756224	765709	712880	579890	644131	575915	450068	544259	757645	572354	610105	512159	496311	459806	492257	447203	518247	589613		744595	463511	683730	548531	305741
Q60775	Q60775	ELF1_MOUSE	Elf1	ETS-related transcription factor Elf-1	149753	170756	150038	115410	212869	210306	227118	237934	215815	184422	149064	173954	94051.9	106798			186913		154570	226919	275863	147576	309218		183766		599303	234337		194205	107069	111800
Q9JHC9	Q9JHC9	ELF2_MOUSE	Elf2	ETS-related transcription factor Elf-2									150388	127881	136326		232569	338172	190835		129747	199871								95750.6		83046.9			124934	200538
Q8BPU7	Q8BPU7	ELMO1_MOUSE	Elmo1	Engulfment and cell motility protein 1	238096	194672	183903	88003.8	233045	207266	173725	185187	275206	259894	222073	219021	196917	229498	244317	186580	280922	267154	210755	135607	193373	187224	199402	149968	114443	287449	964477	245227	254647	190343	253425	211869
Q8BYZ7	Q8BYZ7	ELMO3_MOUSE	Elmo3	Engulfment and cell motility protein 3					432181			734459	888395	1080000	887699	1410000	812035	1010000	957504	1200000	1330000	1200000	349978	190402	239583		719717		289173	1320000	398265	871661	686177	790339	1020000	971520
Q8BGF6	Q8BGF6	ELMD2_MOUSE	Elmod2	ELMO domain-containing protein 2	126256							97755.7	117894	128432	118496	125468	175593	122763	95746	188814	97193.6	125585	70857.5		70127.5		115786	98566.9		81448.4	159998	82055.7	131967	123041	128967	138259
P54320	P54320	ELN_MOUSE	Eln	Elastin	2150000	1100000	1940000	663392	1220000	927960	2070000	1170000	1360000	346251	966988	348582	448103	164781			222787	244637	1580000	1680000	2300000	2940000	3170000	3240000	672593	285339	46968.5	610852	253593	709195	191474	127559
P62869	P62869	ELOB_MOUSE	Elob	Elongin-B	452934	1040000	243240	237477	745688	207622	490102	424371	404948	453950	545546	279435	284755	561215	586762	278446	374749	373850	536766	306506	501895	393492	324303	256583	691937	373782	416498	464805	267277	295946	444079	169979
Q9JLJ5	Q9JLJ5	ELOV1_MOUSE	Elovl1	Elongation of very long chain fatty acids protein 1	261083	255473	111742	244080	115466		112927	83050.8	82931.8	171044	149027	183553	148467	168929	119788	172888	103949	103558	98009.7	114839	64386	122080	90655.4		97380	169992		89246.8	141067	217963	93837.2	108250
Q920L5	Q920L5	ELOV6_MOUSE	Elovl6	Elongation of very long chain fatty acids protein 6				40966.8				32235.8		45884.5	59275.8	41811.9	66635	58146	54734.4		37723.6	44440.6			27287.4						139496		49354.7		57364.2	48616.6
Q7TT37	Q7TT37	ELP1_MOUSE	Elp1	Elongator complex protein 1	138851	269256	87773.2	56811.2	236962	206749	106677	127782	138582	101242	109131	78037.4	72447.6	60500.9	81147.4	105568	80193.3	68174.2	141783	131639	120787	168891	147111	138431	132093	58123.3	168200	74733	64608.1	80962.2	55312.2	74464.6
Q9CZX0	Q9CZX0	ELP3_MOUSE	Elp3	Elongator complex protein 3	114062	129432	97895.3	58940.3	86196.3		98664.7	90193.8	60630.4	45889.7	56586.2	45022.4	40759				48483.5		138096	121390	105757	94120.6	79171.1		103463	67056.4	139634			36432.5	39588.2
Q9ER73	Q9ER73	ELP4_MOUSE	Elp4	Elongator complex protein 4	73742.2	70883			118282	145605	103342	142401	145963	155254	169623	115411		242212	202713	178100	131964	204541	142123	121003	132268	54002.1	72540.5	64123.9	103577	99526.2		183853	95757.1	135401	125066	93134.2
P21995	P21995	EMB_MOUSE	Emb	Embigin	38788.3							48071.8	84772.8	202770	181209	207725	306166	243193	291427	225255	97971.7	233009	41025	40052.1	44761				86225.9	180304	192969	111324	206259	200040	218774	311474
Q8C7X2	Q8C7X2	EMC1_MOUSE	Emc1	ER membrane protein complex subunit 1	653704	530394	580129	904518	598819	516118	713941	748074	723915	848394	793816	700524	888239	708007	691674	496403	607776	814557	813525	743632	793113	720420	651641	810208	693287	595308		745483	841749	697226	832370	813712
Q9CRD2	Q9CRD2	EMC2_MOUSE	Emc2	ER membrane protein complex subunit 2	215799	263288	193362	201887	268927		251573	156014	223236	235136	276564	149057	188701	260224	357186	236274	183195	239672	160553	201358	218173		184312	122757	296282	244503	155954	286721	259378	151361	180590	80985.2
Q99KI3	Q99KI3	EMC3_MOUSE	Emc3	ER membrane protein complex subunit 3	461221	362360	591847	694523	374378	324077	405236	395388	429682	461993	486634	452300	592428	424856	412309	413073	392422	502673	454989	429631	440076	460270	406293	664852	378622	389678	87818.9	386985	507053	406047	486398	500967
Q9CZX9	Q9CZX9	EMC4_MOUSE	Emc4	ER membrane protein complex subunit 4	298200	216866	318494	317980	177208	101275	254492	251962	176347	231079	207750	252673	195192	178176	123158		146845	170859	276561	307781	213826	190441	183087	261601	257265	266119	345996	191855	192691	181922	182587	144546
Q9CQW0	Q9CQW0	EMC6_MOUSE	Emc6	ER membrane protein complex subunit 6	327479	313865	270970	481103	349333	337482	412619	353615	400685	473537	420594	420142	427338	412174	278776	217118	294513	314493	422428	416447	429030	393211	513009	333264	409063	455360		384884	417550	459348	415994	430343
Q9EP72	Q9EP72	EMC7_MOUSE	Emc7	ER membrane protein complex subunit 7	498461	1010000	830663	1230000	1020000		549678	398600	345330	456459	368068	619626	486232	521346	481379	1190000	225250	525465	487803	836217	866442	265795	482489	448014	770324	474499	161441	797115	837450	720430	275048	345088
O08579	O08579	EMD_MOUSE	Emd	Emerin	4110000	1160000	2530000		3020000	4530000	3330000	1580000	2120000	1890000	911513	1870000	1360000		853116	1780000	1640000	1330000	1470000	3280000	1880000	2540000	4130000	2020000	2390000	1790000	39515.4	1820000	3800000	2600000	643295	1620000
O35130	O35130	NEP1_MOUSE	Emg1	Ribosomal RNA small subunit methyltransferase NEP1	179955							107967	143937	117070	83203.1								150178	186760	187099		102612		88014.2		150947
Q99K41	Q99K41	EMIL1_MOUSE	Emilin1	EMILIN-1	1260000	780575	1130000	705369	871772	748390	1260000	1230000	1490000	865902	841757	941410	843218	591953	527633	668200	713642	633660	873368	945370	1520000	1250000	1160000	727527	864934	763716	197577	1160000	744595	575480	613427	617212
Q3UMY5	Q3UMY5	EMAL4_MOUSE	Eml4	Echinoderm microtubule-associated protein-like 4	516684	283117	366782	210712	423877	374680	382589	561784	404772	318977	383127	332362	158721	210066	241390	364904	389546	219351	426390	353455	383254	321436	440349	315381	433073	243493	598246	398426	197922	356238	227763	159453
Q8C522	Q8C522	ENDD1_MOUSE	Endod1	Endonuclease domain-containing 1 protein	327939	187407	319988	295344	264660	155985	244967	262895	299079	447338	308412	727683	279158	319363	92830	393051	357591	269939	245774	287709	306236	348474	406961	352127	391025	372367	133762	508741	659297	714413	480196	559694
O08600	O08600	NUCG_MOUSE	Endog	Endonuclease G, mitochondrial	20222.6		19575.4	38877.4			51306.2	45526.9	58945.9	93646.6	136575	29965	159442	148101	145570	123454	102618	139578	35440.2		30323.4	26752.1	52228.9		44345.1	61650.2	356391	97494.7		69148.9	123622	150940
Q63961	Q63961	EGLN_MOUSE	Eng	Endoglin	150832								161245	136373	126098	133582	182614	146655	167228	133202	147771	163977								182386	48740	192576	223222		171664	171390
Q8BX80	Q8BX80	ENASE_MOUSE	Engase	Cytosolic endo-beta-N-acetylglucosaminidase	282399	342273	219926	149706	308192	363004	395725	342612	307428	181247	236793	150328	136472	124521	186378	242670	178221	162939	373587	270981	288966	350129	321512	327701	230358	204106		267807	93026.5	174122	173193	147999
P17182	P17182	ENOA_MOUSE	Eno1	Alpha-enolase	290291	335498	290358	309376	353570	529394	378962	125788	215041	346503	305373	197059	297696	422103	357584	331002	122394	242455	258010	378591	224748	280314	224991	308733	464373	432989	480832	309494	250165	324810	297616	325700
Q8BHR2	Q8BHR2	ENOX1_MOUSE	Enox1	Ecto-NOX disulfide-thiol exchanger 1	23700000	932210	38000000	6310000	30300000	76000000	27900000	2060000	6890000	3990000	1690000	3230000	7560000	16500000	4810000	23200000	2130000	6360000	10300000	20300000	3220000	36400000	23100000	8770000	162000000	41600000	136000	2140000	22800000	4310000	267686	2530000
P16406	P16406	AMPE_MOUSE	Enpep	Glutamyl aminopeptidase	880513	961921	835294	4800000	2590000	1600000	944469	2410000	3740000	7400000	8280000	7640000	9840000	14900000	9100000	8160000	6950000	8200000	543174	1080000	1170000	763684	684877	688901	2560000	7800000	1770000	5580000	8180000	10300000	7490000	10400000
Q6DYE8	Q6DYE8	ENPP3_MOUSE	Enpp3	Ectonucleotide pyrophosphatase/phosphodiesterase family member 3	49354		74875				62406.9	51200.8	64369.3	34170	56860.6		64015.6	42644.3	130903	77969	23736.4	65065.1	60947.2	28979.9	66045.5	77542.8	106143		66598.6	101516	190775	37500.1			35434.8	48715
Q8BTJ4	Q3TIW9;Q8BTJ4	ENPP4_MOUSE	Enpp4	Bis(5'-adenosyl)-triphosphatase enpp4	148838	76425.6	167297	255099	166253	265237	175028	151833	282010	149903	177774	71659.5	773205	515586	1090000	348027	146772	555588	160072	139342	183581	117626	158043	116025	77312.6	120280	278264	189166	235873	172496	262902	279324
Q3TIW9	Q3TIW9	ENPP7_MOUSE	Enpp7	Ectonucleotide pyrophosphatase/phosphodiesterase family member 7									24089.1				108244	95350	266058	71925.6	25523.5	134640									217907
P55772	P55772	ENTP1_MOUSE	Entpd1	Ectonucleoside triphosphate diphosphohydrolase 1	451117	352084	430099	314792	310014	486513	444738	340694	527399	491342	447208	337885	506040	403301	354645	471262	391208	479334	457683	382152	473686	470767	642235	371007	290372	536924	97136.8	480301	672982	391814	619338	668113
O55026	O55026	ENTP2_MOUSE	Entpd2	Ectonucleoside triphosphate diphosphohydrolase 2	152835		208275	121346	121059		129639	58262.4	113689	55674	73700.1	64505.3	60403.8			87778.6	26488.5	43706.3	119894	97553.7	123514	179743	98042.6	158165		59704.7	721752				37379.2	68269.1
Q9WUZ9	Q9WUZ9	ENTP5_MOUSE	Entpd5	Ectonucleoside triphosphate diphosphohydrolase 5				110711				63426.3	95905.7	324625	248777	54567.6	270513	445964	255835	117074	106884	306604		98990.3	70390.1			89157.9		108482		259349	111525	214394	238981	183877
Q3TCT4	Q3TCT4	ENTP7_MOUSE	Entpd7	Ectonucleoside triphosphate diphosphohydrolase 7							47239.5	48098	83897.1	115962	104071	103528	257589	214429	191452	210289	123012	182133	78488.1	71193.4	74931.8		58316.7	84508.4		61039.2	64404.5	124842		92183.5	142082	117363
B2RWS6	B2RWS6;P45481	EP300_MOUSE	Ep300	Histone acetyltransferase p300	174235	68680.5	117729	113725	170632	166352	163150	202206	191028	149762	112784	127403	109918	88122.4	126281		162199	125291	199638	146080	192634	194275	217527	162786	302950	173125	22867.1	168541	160204	118766	108223	85842.7
Q8CHI8	Q8CHI8	EP400_MOUSE	Ep400	E1A-binding protein p400			18676.5				25932.4	28229.7				53995.1					48229.7		29015.4		36800.6		24751.8				313519
P48193	P48193	EPB41_MOUSE	Epb41	Protein 4.1								40987.9	47964.3		37866.3					59817.1	46077.5		19592.1			28188.7	41405.1				54389.6	24675.2
Q9Z2H5	Q9Z2H5	E41L1_MOUSE	Epb41l1	Band 4.1-like protein 1	116836		54598.4	149417			75337.4	104292	116507	133069	121767	159683	171348	181551	155300	110976	155240	212140	69394.6		51166		47347.5			125573		95889.6	158026	131505	139873	134502
O70318	O70318	E41L2_MOUSE	Epb41l2	Band 4.1-like protein 2	648618	470160	453041	341981	436044	375125	424163	480630	415493	309704	326307	289298	217020	231301	159074	226939	285033	224441	460938	432597	468232	491830	527473	380758	447721	244646	764894	335812	354151	358078	271486	229935
Q9WV92	Q9WV92	E41L3_MOUSE	Epb41l3	Band 4.1-like protein 3	476774	523706	411110	772620	585366	588368	504793	683832	815839	1060000	1030000	1110000	1540000	1420000	1490000	1520000	1180000	1650000	469931	396099	460103	373890	437056	417537	580086	795296	792788	975038	866912	929340	1010000	871983
Q9JMC8	Q9JMC8	E41LB_MOUSE	Epb41l4b	Band 4.1-like protein 4B	69725.1	39846.8	66509.6	97409.8	79727.7		64145.5	84194.7	87538	103789	119606	125405	139931	128317	120346	90347.4	114791	141170	84195.3	86723.2	72450.9	52767.1	47508.2	57313.3	64081.8	92874.3		115241	131796	108381	112806	132782
Q8BGS1	Q8BGS1	E41L5_MOUSE	Epb41l5	Band 4.1-like protein 5	79216.7				41924.9			59814.7	82921.4	87521.3	85999.3	73328.7	73702.3	55107.6	71501.8		93283.4	113452	84917.8	84616.6	65375.3		62276.2			105114	73798.9	79914.7		56895	96864.1	85087.6
Q99JW5	Q99JW5	EPCAM_MOUSE	Epcam	Epithelial cell adhesion molecule	3200000	3680000	3170000	4370000	2010000	978816	1610000	1880000	1160000	2950000	2120000	3900000	2790000	3090000	1680000	1590000	2090000	2050000	2010000	2590000	1580000	1470000	1250000	2090000	2620000	3470000	83700	1570000	2710000	1830000	1340000	1890000
Q80TA9	Q80TA9	EPG5_MOUSE	Epg5	Ectopic P granules protein 5 homolog				23951.5				20769.5	38580.3	27704.3	36742.4	46149.8	51782.6	35340.4		78164.2	33233.8	41312.1					48177.1				26044.6				33655.2	33047.6
Q03145	Q03145	EPHA2_MOUSE	Epha2	Ephrin type-A receptor 2	29299.1							26504.2	39616.3	98991.6	70778.9	64576.7	83755.7		46714.1	53684.2	57341.6	62141.4				22680.8	23789.9				232454	61798.2		31223.5	73620	74232.2
P54763	O09127;P29319;P35991;P54754;P54761;P54763;Q03145;Q60629;Q61772;Q62413;Q8CBF3	EPHB2_MOUSE	Ephb2	Ephrin type-B receptor 2	273762	300236	283791	271192	196453	171872	234400	211015	173907	106863	99969.5	95766.9	88795.4	54333.3			58593.3	71254.8	240475	260911	241334	187259	208950	289403	222511		241892			75745.2	63378.4	77303.3
P54761	P54754;P54761	EPHB4_MOUSE	Ephb4	Ephrin type-B receptor 4	236247		163216	140287	192685		307818	147693	140214	132482	55293.8		73506.5						185627	202401	199920	86512.6	115422	131145			590992
Q9D379	Q9D379	HYEP_MOUSE	Ephx1	Epoxide hydrolase 1	501708	383984	375358	363492	369278	370147	426236	352680	506536	406852	314211	261015	426311	276727	314239	240646	242180	358884	450587	381052	474012	542766	434215	533828	334543	284615	836992	301780	322489	180234	328129	340490
P34914	P34914	HYES_MOUSE	Ephx2	Bifunctional epoxide hydrolase 2	158012	94477.4					134195	109580	208032	248899	230054	112277	309258	277082	361783	352226	299733	382709	166015		128692		151370	137573		279872	269372	201175	136445	157726	221128	235949
Q80VP1	Q80VP1	EPN1_MOUSE	Epn1	Epsin-1	43923.3	80359.7					59534	58699.1	73899.7	60364.7	75279.3	106916	40126.4	87073.9		92287.2	109578	59268.9	41588.4		41382.6		55747.4			46026.9	89063.8	79109.8	34409.3	78505	45706.2	41647.1
Q8R0W0	Q8R0W0	EPIPL_MOUSE	Eppk1	Epiplakin	2230000	1810000	1840000	1620000	2520000	1530000	1580000	3050000	2060000	1670000	2110000	2370000	858085	951412	1060000	1670000	2340000	1030000	1720000	2280000	2140000	1440000	1810000	1450000	2250000	1760000		2070000	888304	1690000	1310000	1060000
Q8CGC7	Q8CGC7	SYEP_MOUSE	Eprs1	Bifunctional glutamate/proline--tRNA ligase	800077	659675	705149	457060	837502	715466	856697	937015	772480	639447	754107	679423	386019	355575	296719	634026	744013	383563	789474	690189	778470	805646	916991	665304	791021	414513		718938	306252	595037	419982	348709
P42567	P42567	EPS15_MOUSE	Eps15	Epidermal growth factor receptor substrate 15	230595	192292	190128	125144	261910	197190	269670	283489	295999	234760	268039	265752	200110	257321	118111	307129	333682	232159	226512	192496	252912	204752	285210	92190.3	299053	220053	251830	357828	188331	285397	194496	213735
Q60902	Q60902	EP15R_MOUSE	Eps15l1	Epidermal growth factor receptor substrate 15-like 1	107069	240720	137726	298407			117315	146272	146682	112084	141009	131230	71256.1			133430	140547	105667	102028	133747	117082	127104	103263		173814	146798	455526	181126		121242	103597	80682.3
Q08509	Q08509	EPS8_MOUSE	Eps8	Epidermal growth factor receptor kinase substrate 8				148321				28744	60161.7	52402.6	158868		93455.4	171408	42696.1	90865.3	49533.1	83936.9	42099		48964.1		41553.8		52085.2		62762.6	102195		150633	81094.5	51573.5
Q99K30	Q99K30	ES8L2_MOUSE	Eps8l2	Epidermal growth factor receptor kinase substrate 8-like protein 2	434389	217618	405709	614088	717362	716540	499875	585533	661276	653619	893302	888982	725070	862056	587374	1090000	1030000	781119	524029	530354	429918	728288	388157	508263	803845	890775	112632	1140000	541754	1200000	670111	703232
Q91WL0	Q91WL0	ES8L3_MOUSE	Eps8l3	Epidermal growth factor receptor kinase substrate 8-like protein 3	139342	122261	159403	264625	220311	172720	138870	202665	173566	197778	392975	151272	276616	435051	218245	202483	198470	313325	125182	168076	174306	79633	113459	107777	221628	156869	56040.6	256764	169737	339176	213234	253668
P49290	P49290	PERE_MOUSE	Epx	Eosinophil peroxidase	1150000	654357	833800	226972	464754	665123	641495	497674	489921	261377	221185	265780	126326	60950.4		132887	53136.3	232603	808001	631563	754912	1200000	526154	548802	344740	296569	434454	211967	334879	180041	41757.3	86824.7
Q9EQH2	Q9EQH2	ERAP1_MOUSE	Erap1	Endoplasmic reticulum aminopeptidase 1	201514	201838	107290	271355	374524		292609	207397	232109	469695	528424	145243	549778	615473	381426	292242	129042	453804	228595	312173	373165		210756	576335	432340	170390	782826	539605	319400	457550	461701	356039
P70424	P70424;Q61527	ERBB2_MOUSE	Erbb2	Receptor tyrosine-protein kinase erbB-2	135277	116395		204459	201990		290802	191845	190304	182327	156419	163170	150918	112103	95003.2	120078	131901		262438	177172	223559	101638	149103	146113	248783	203474	212304	191955		198626	161564	183139
Q61526	Q61526	ERBB3_MOUSE	Erbb3	Receptor tyrosine-protein kinase erbB-3	144077	140176	178813	225016	181543	122128	208485	273859	211699	288682	290564	314646	330797	208166	200759	270069	321206	246683	236822	204599	213305	145654	137271	116067	194374	223210	44859.9	316234	265138	343723	309335	440681
Q80TH2	Q80TH2	ERBIN_MOUSE	Erbin	Erbin	275136	220429	347992	462260	388047	314349	355592	368886	395823	664352	564588	656142	747398	723896	553782	442561	495333	632225	338600	347283	361898	378837	321484	287869	424714	574039	17618.6	533855	814759	605213	738618	820015
Q6PH08	Q6PH08;Q99MI1	ERC2_MOUSE	Erc2	ERC protein 2						135264		95690	158123	113820	108764	119347	88816.6		119604		117150	123326	102160		115038		151365				221813				69178.4
O08811	O08811	ERCC2_MOUSE	Ercc2	General transcription and DNA repair factor IIH helicase subunit XPD	46236.8	6792.87						50906.1	54451.5	30983	38670.6	26465.9	38303.6			30598.2	42677.3				54947.8						211381					31029.4
P49135	P49135	ERCC3_MOUSE	Ercc3	General transcription and DNA repair factor IIH helicase subunit XPB	67533.1		75650.9	68668.7	71395.1		87809.1	82291.2	86520.2	83730.4	83375.6	82826.2	78596.3	65991	86423.4		81167	71424.6	95081.8	76354.8	99131.6		74853.1	32911.9	73122	109432		109206		78955.3	85150.7	74535.2
Q9ERY9	Q9ERY9	ERG28_MOUSE	Erg28	Ergosterol biosynthetic protein 28 homolog	515553	1220000	606324	922555	856549	357956	464212	427375	369545	557332	614883	661750	714775	723348	393015	555368	591666	744650	413752	676723	576883	524225	359522	729827	487351	422674		592923	895639	634017	651652	741567
Q9DC16	Q9DC16	ERGI1_MOUSE	Ergic1	Endoplasmic reticulum-Golgi intermediate compartment protein 1	667726	594085	823139	572556	579234	332868	668171	622261	619001	430444	528153	357335	421513	268068	368642	193778	285987	342025	1080000	762146	728901	791240	711259	1250000	594885	388261	145737	348567	471439	266726	430149	445992
Q9CR89	Q9CR89	ERGI2_MOUSE	Ergic2	Endoplasmic reticulum-Golgi intermediate compartment protein 2	61838.6						46947.7	40088.5	34247.7	42029.5	26444.1	44015.3	47141.7			21236.9		23404.7	52277.8	81635	43405.9		26223.7			76907.1	65055.2
Q9CQE7	Q9CQE7	ERGI3_MOUSE	Ergic3	Endoplasmic reticulum-Golgi intermediate compartment protein 3	523622	325161	675259	508219	967889		856741	437894	531320	604238	702087	776500	794527	874820	640091	386535	490895	663215	643732	640174	913432	442255	449037	490351	1910000	801090	165781	573777	896464	676993	667695	618646
Q8VEH8	Q8VEH8	ERLEC_MOUSE	Erlec1	Endoplasmic reticulum lectin 1	71637.7		74595.8	77985.9	65266.8		75409.5	96583.1	104834	108861	131424	66972.7	86281.6	119100	91471.7	125230	31082.9	63199.9	94057.9	66137	70089		56808.1		43473.1	25798.8	97159.2			42425.9	112786	49598.5
Q91X78	Q91X78	ERLN1_MOUSE	Erlin1	Erlin-1	237427		243392	424214	220104	157739	181746	211568	232965	381183	318954	434928	475782	406163	367295	380709	313440	431477	203033	234874	208506		196592	194992	252131	418620	423013	313231	543648	404699	421818	465811
Q8BFZ9	Q8BFZ9	ERLN2_MOUSE	Erlin2	Erlin-2	1440000	1800000	1810000	2250000	1720000	1080000	1640000	1800000	1980000	3140000	2740000	2720000	3600000	3440000	2620000	1870000	2920000	3230000	1710000	1480000	1750000	1500000	1440000	1810000	2010000	2110000	569000	2700000	3380000	2890000	3610000	3420000
Q3UVK0	Q3UVK0	ERMP1_MOUSE	Ermp1	Endoplasmic reticulum metallopeptidase 1	711702	472969	691998	1240000	627841	694017	701656	743760	741596	942238	987077	904079	1280000	951437	1140000	735593	632408	1110000	783512	776712	694009	762983	659848	755080	728493	736430	127529	883276	1100000	833974	1070000	1100000
Q9Z2E3	Q9Z2E3	ERN2_MOUSE	Ern2	Serine/threonine-protein kinase/endoribonuclease IRE2	120682		87674.3				135143	151640	140263		94397.9	81111.8	92653.7						184463	168298	197922	191503	155278	177376				110869			109040	87388.1
Q8R180	Q8R180	ERO1A_MOUSE	Ero1a	ERO1-like protein alpha					121934	486727	208936	139448	173613	231726	199951		228344	410581	256050	310692	161839	281039	209327		229764		157170			155860	446046	215462			199711	104246
P57759	P57759	ERP29_MOUSE	Erp29	Endoplasmic reticulum resident protein 29	113506	79631.7	81310.2	202018	150971	213555	103514	103159	120437	241844	238070	116749	258548	314905	334417	108613	120995	244149	94803.1	154014	113973	148061	147080	75293.2	183752	117056	1510000	160715	89999.4	242483	198873	155478
Q9D1Q6	Q9D1Q6	ERP44_MOUSE	Erp44	Endoplasmic reticulum resident protein 44	661319	1460000	938064	1210000	1010000	771786	725138	796211	707423	733451	976300	451575	944783	1070000	909493	624236	555313	830777	959122	1010000	917479	727676	680385	902292	1310000	889209	1500000	893196	796755	1300000	871915	788483
Q9R0P3	Q9R0P3	ESTD_MOUSE	Esd	S-formylglutathione hydrolase										29167.5	49643.6		31111.7	16628.5				18112.2	27077.8												33851.4	36109.1
Q3V1V3	Q3V1V3	ESF1_MOUSE	Esf1	ESF1 homolog	59333.4		90640.7					47073.3	32621.7		32206								49649.5		56626.7		50887.7				242491
Q3US41	Q3US41	ESRP1_MOUSE	Esrp1	Epithelial splicing regulatory protein 1			83738.2	36503.5		118612		154906	154643	69092.9	70926.9	35880.3	60718			68139.8	82776.4	79696.7	207166	77331.5	116895	104194	117211	102193		44138.2	180039	87381.3		51455.9	52418.5	33370.5
O08580	O08580	ERR1_MOUSE	Esrra	Steroid hormone receptor ERR1	42698.7		52595	75595.5	66750.4	50262.9	72148.6	88748.9	66757.4	60785.7	67394.9	66907.7	78059.6	33367.5	28643.7	104248	54773.7	35805	57836.4	84355.5	90934.9	155213	100658	106250	58533.6	59835	60025.2	72647.1	12398	54853.6	49331.1	57908.4
P62509	P62509	ERR3_MOUSE	Esrrg	Estrogen-related receptor gamma			64635.6				90143.4		12152.5					52183.3		19254.2							238960				91628.2
Q3U7R1	Q3U7R1	ESYT1_MOUSE	Esyt1	Extended synaptotagmin-1	776839	537026	713885	491967	542309	537802	646168	587304	743883	580337	566346	514200	557758	397165	306743	466989	452165	452976	664195	640242	771016	977095	830416	812893	447963	510262	64991.6	649335	651425	543253	630749	628535
Q3TZZ7	Q3TZZ7	ESYT2_MOUSE	Esyt2	Extended synaptotagmin-2	559859	448320	530818	469106	424097	556511	504125	530269	642215	661550	641561	618992	701790	556228	443604	611669	623810	607111	491865	487378	591619	685226	652012	588316	450003	538668	142349	665124	523211	570048	672817	680483
Q8BWY3	Q8BWY3	ERF1_MOUSE	Etf1	Eukaryotic peptide chain release factor subunit 1	407360	145931	89956.2	73531.8	428972	439711	154881	315487	441417	423561	233033	360762	168298	219768	391219	286358	412440	327390	135944	75863.8	91893.3	279534	163413	216132	213806	290321	1170000	128517	256973	126164	172777	165621
Q99LC5	Q99LC5	ETFA_MOUSE	Etfa	Electron transfer flavoprotein subunit alpha, mitochondrial	236908	142518		97984.9	317037	516121	280130	304208	399211	491439	371072	293341	237572	269777	436057	533049	411967	410235	320899	179395	174721	186424	246975	319524	274105	436706	986892	279690	205907	309387	408077	421633
Q9DCW4	Q9DCW4	ETFB_MOUSE	Etfb	Electron transfer flavoprotein subunit beta	191452	126800	136660	177018	211965	323656	204442	166009	293238	412863	322935	172768	267599	282737	533774	246881	174750	380909	283143	93499	149842	131023	145688	186271	202485	324454	88714.9	204187	157266	298464	390480	314871
Q921G7	Q921G7	ETFD_MOUSE	Etfdh	Electron transfer flavoprotein-ubiquinone oxidoreductase, mitochondrial	950917	792308	791349	1180000	1180000	935305	838996	939003	1200000	1460000	1420000	1100000	1460000	1620000	2000000	1180000	1340000	1970000	941650	706170	647197	771546	815129	959770	1070000	1250000	2920000	846043	1240000	1010000	1520000	1360000
Q9DCM0	Q9DCM0	ETHE1_MOUSE	Ethe1	Persulfide dioxygenase ETHE1, mitochondrial	66987.4		32957	30205.9		60475.1	66956.4	63204.7	54891.5	75306.8	64964	55572.3	42747	36188.1		143616	60563.1		127174		37663.1	35334.5	75390.7	58856.5	32896.1	165216	2170000	57220.2		67384.4	71212.2	70690.4
Q9D952	Q9D952	EVPL_MOUSE	Evpl	Envoplakin	110886		121689	73641.3	110873	190189	117848	86653	120163	163882	87615.9	87521.2	93950.1	126514		181332	138886	102670	208520	93486.7	76919	73605.8	135763		319727	208656	146273	113954	104486	79036.3	69735.9	46865.7
Q61545	Q61545	EWS_MOUSE	Ewsr1	RNA-binding protein EWS	117217			116417	122328	262091	254215	167836	163291	56404.5	78004.3	44802.9	52459	83013.5	33871.3	53955.6	91891.9	57928.7	274405	185679	223811	174482	256270		185025	132498	258645	118616		103829	45590.6
Q8R3S6	Q8R3S6	EXOC1_MOUSE	Exoc1	Exocyst complex component 1	78320.9	47778.6	54844.6	46472.8			55417.4	96837.1	125518	104380	109381	107337	77639.3	83437.5	53119	138720	122652	98606.9	74227.3		77377.4		78658.9		59718.1	93390		115104		82357.1	92082	87847.4
Q9D4H1	Q9D4H1	EXOC2_MOUSE	Exoc2	Exocyst complex component 2	135218		96992.7	149019	105396	131568	106088	125468	168214	189429	139891	177289	170510	104125	141595	178614	157746	134504	124348	77410.8	107734	103173	116458	61271.3	73621.3	189030	387625	123218	72436.6	80103.8	145120	146137
Q6KAR6	Q6KAR6	EXOC3_MOUSE	Exoc3	Exocyst complex component 3	199153	141292	171446	127323	240683	153478	225165	224548	239363	250236	228823	232166	232364	190378	121171	225674	268722	207385	201422	186659	171657	163591	195720	129091	182354	301762	31418.7	225960	196949	228776	235574	218493
Q6DIA2	Q6DIA2	EX3L4_MOUSE	Exoc3l4	Exocyst complex component 3-like protein 4									384233	718478	467723	687653	854735	869702	527448	987740	995977	747131							223364	448882	89942.8	867341	460498	545459	636061	638327
O35382	O35382	EXOC4_MOUSE	Exoc4	Exocyst complex component 4	168470	77432.8	116022	82293.4	144535	82762.6	128307	182711	205641	207528	195493	208121	169681	123790	89136.4	250916	289449	157928	154137	123866	139637	150634	180729	127462	146985	177096	420123	187876	64399.8	204864	189654	165116
Q3TPX4	Q3TPX4	EXOC5_MOUSE	Exoc5	Exocyst complex component 5	75643.9		84013.2	65721.7	116075		110012	97351.9	107510	118104	88753.5	108655	102052	96945.4	78043	119867	125988	113639	96718.3	107422	63601.7	83788	83281.5		116276	124764	150482	91550.2	111274	120877	105501	107869
Q8R313	Q8R313	EXOC6_MOUSE	Exoc6	Exocyst complex component 6	45260.8			65593.1				44249.4	50302.6	58112.9	65161.9	46252.1	60591.6	50664.5	52658.4		45022.9	57730.2	62332		49941.1		30105.5				898425	49321.9		64422.6	61118	69417.5
A6H5Z3	A6H5Z3	EXC6B_MOUSE	Exoc6b	Exocyst complex component 6B	120440	134333	113287	104117	86804.4		103411	148086	201775	229255	183770	227523	186360	179817	75316.2	206647	278367	192571	125390	69281.3	135949	119201	157752		148859	168057	173637	160223	126748	219521	231171	246617
O35250	O35250	EXOC7_MOUSE	Exoc7	Exocyst complex component 7	179885	106951	146849	153992	210658		161776	185989	199714	251762	258999	237992	205793	192973	165681	278784	244535	224067	147578	136026	143085	164461	146158	168531	180734	252533	75516.8	202539	159306	243929	236976	213627
Q6PGF7	Q6PGF7	EXOC8_MOUSE	Exoc8	Exocyst complex component 8	112834		125862	32697.2	132784		152949	154142	185450	173560	142168	161842	115119	110373	95729.5	114471	194884	122585	135929	75207	122708		176920		113487	253095	195777	145626	75764.4	154721	127090	110361
Q8C163	Q8C163	EXOG_MOUSE	Exog	Nuclease EXOG, mitochondrial	231341	241070	303374		205422		191359	146919	173741	202668	170655	184683	175223	165249			155353	162100	193997	229522	233379	227889	162909	259809	687587	114596	188456	250914	281777	164011	180603	153539
P56960	P56960	EXOSX_MOUSE	Exosc10	Exosome component 10	237116	239139	276614	160094	281249	169182	214869	267025	222972	172406	143273	143773	102121	92611.2	99475.8	187895	164636	104248	189392	207820	284782	379882	141171	279939	228120	198520	599982	206558	118031	136399	99161	74842.3
Q8VBV3	Q8VBV3	EXOS2_MOUSE	Exosc2	Exosome complex component RRP4				25790.5			66068	69942.2	41284.7	77926.5	43500.5	49539					38322.8		39182.1	63435.3	42451.7	65063	77125.9				107539
Q8BTW3	Q8BTW3	EXOS6_MOUSE	Exosc6	Exosome complex component MTR3	73501.5	89121.1		35006.2	62494.1		82743.2	72675.7	54205.5	56186.1	70651.1	23533.4	26734.2	17070	26911.2		44813.5	19997	74842.4	98255.4	87654.1		83551.6		43835	29119.3	88459.7	93160.7		25319	23990.5
Q9D0M0	Q9D0M0	EXOS7_MOUSE	Exosc7	Exosome complex exonuclease RRP42	118336							67571.5	64733.2										69395.7	105023	45508.7		69127.1				77832.5			45553.1
Q9JHI7	Q9JHI7	EXOS9_MOUSE	Exosc9	Exosome complex component RRP45	154664	229364	230087	315258	171800		194788	212832	133882	121756	121842	79839	45440.2	66970.9			112377	67795.5	152343	145621	171603	86613	145757					137021		90823.4	66158.3
P97480	P97480	EYA3_MOUSE	Eya3	Eyes absent homolog 3								44840.3	40586																		901582
P26040	P26040	EZRI_MOUSE	Ezr	Ezrin	699490	953578	684228	1980000	963340	739414	917611	783416	1050000	2010000	3980000	1080000	4180000	6100000	3000000	1330000	1420000	3580000	746151	746486	782989	615126	598984	697228	1330000	1220000	271000	2240000	1610000	3390000	1930000	1920000
O88792	O88792	JAM1_MOUSE	F11r	Junctional adhesion molecule A	547773	371866	865444	1330000	771612	392953	679678	970659	1140000	1260000	1240000	1280000	1660000	1520000	1430000	1300000	1500000	1590000	518739	595782	810148	827696	756288	724099	808367	583899	578881	1220000	1690000	1170000	1830000	1930000
P20352	P20352	TF_MOUSE	F3	Tissue factor	63476.4		51435.5					54946.6	63193.4	45659.7	50316.5	44823.4	39329			58926.7	39853.5	48707.8	47470.6	32073.1	44886.4	38658.3	63119.5	55469.2			600154	66104.8			43821.2	43736.1
O08914	O08914	FAAH1_MOUSE	Faah	Fatty-acid amide hydrolase 1	382774	366323	409143	924451	527751	501321	401348	585408	605399	792146	826981	789951	1290000	1160000	1320000	959647	787389	1150000	346372	403675	409511	511630	359341	392686	497020	399924		571170	641607	573553	695982	737503
P12710	P12710	FABPL_MOUSE	Fabp1	Fatty acid-binding protein, liver															758634												555716
P55050	P55050	FABPI_MOUSE	Fabp2	Fatty acid-binding protein, intestinal	58062.3			107445	124703	457466	102507	77892.2	153859	314228	242244	133777	836994	1330000	2160000	638190	219654	998967	60917.8		69597.9		88259.3		141000	331399	284083	221910	268066	547709	335274	498083
P04117	P04117	FABP4_MOUSE	Fabp4	Fatty acid-binding protein, adipocyte	87683.2	140012			78977.3		94912.4		46174.1	21707.3		11690.3	26641.7	23445.6	55440.8				82895.6		51577.4	53302.4	57560.9		80213.6	59451.5	357726		44308.5		75479.9	58732.3
Q05816	Q05816	FABP5_MOUSE	Fabp5	Fatty acid-binding protein 5	1050000	133047	2740000	2290000	1310000	3260000	1600000	1250000	4370000	1740000		350217	707363	1850000	743219	849867	486056	778733	436285	1350000	776428	1190000	1320000	1330000	38700000	4350000	96300	667029	3700000	998566	514084	581844
P51162	P51162	FABP6_MOUSE	Fabp6	Gastrotropin	2690000	8100000	2820000	5960000	7170000	6410000	3370000	5680000	7080000	21000000	25500000	13600000	17400000	34600000	23800000	25500000	17500000	21600000	1990000	2490000	3100000	2910000	2450000	1200000	7850000	10100000	388000	18700000	12900000	27700000	16900000	17200000
Q61160	Q61160	FADD_MOUSE	Fadd	FAS-associated death domain protein					73023.5			40865.2	48396.3	41385	41075.1	41284.3	39364	52001.8	66173.4	74131.1	59710.7	50690.8								89890.9	239368		89833.1		38235.7	40017.5
Q920L1	Q920L1	FADS1_MOUSE	Fads1	Acyl-CoA (8-3)-desaturase	235126	170857	197669		175783		245589	147627	150330		87939.4	78519.7							284709	218146	249273	211298	293483	278505	127032	109456	746061				81080.3	89274.2
Q9Z0R9	Q9Z0R9	FADS2_MOUSE	Fads2	Acyl-CoA 6-desaturase	338115	300427	408229	393599	224254	128591	356855	352572	210518	121069	166227	84562.5	98083.1	62836	51562.7	13815.5	57988.8	57524.6	466596	499203	436832	386133	390226	526505	328353	52168.3		102705	49922	80688.5	86601.7	66194
Q3TDN2	Q3TDN2	FAF2_MOUSE	Faf2	FAS-associated factor 2	578687	542090	393598	557475	396608	500663	425940	420054	451585	468018	456078	553867	506804	361063	232765	410314	412382	357186	372428	435035	457164	421422	462237	525365	399564	495272	227466	490329	430084	477052	452501	420103
Q9D281	Q9D281	NXP20_MOUSE	Fam114a1	Protein Noxp20	121821	94019.3	151529		111599	127667	105990	139600	127091	94290.2	122534	109288	101804	80753.3	86761.5	126383	146953	84167.4	123130	116576	146011	72543.4	124432			139520	20023.4	112066	137003	102439	89071.8	69406.4
Q8VE88	Q8VE88	F1142_MOUSE	Fam114a2	Protein FAM114A2	168539	99886.2	159552	69839.2	162206		151705	189972	189558	164865	152134	127099	132283	117332	73128.3	233944	229882	128117	134735	139829	157329	143192	170720	123424	212279	131621	80894.6	211345	125823	209967	131754	115239
Q6A0A9	Q6A0A9	F120A_MOUSE	FAM120A	Constitutive coactivator of PPAR-gamma-like protein 1	586777	481053	548533	740432	673656	602279	515318	815001	761816	700963	706627	925913	685302	548496	510755	687157	1010000	688735	609356	540833	563784	620543	615804	532516	576387	622424	417332	732630	554727	656112	537111	453912
Q6NS59	Q6NS59	F135A_MOUSE	Fam135a	Protein FAM135A	71781.9		162838		221287		200663	125773	148759	168002	136285	152221	100813	149966		136821	178089	82105.2	120249	84731.5	119756		125920		143452	62246.1	281558	176542	128029	121213	120137	98942.9
Q8QZW3	Q8QZW3	F151A_MOUSE	Fam151a	Protein FAM151A				250039		361308			100964				833954	511322	1730000	799786	118570	504081									212045
Q8VCS3	Q8VCS3	XYLK_MOUSE	Fam20b	Glycosaminoglycan xylosylkinase	287993	232169	331674	350317	249576		301289	254054	276783	339889	329364	366670	381876	378062	230935	306353	298033	372951	370597	349480	304867	258233	222618	446029	346755	257691	77365.2	285657	411927	320464	335940	353858
Q9D8B6	Q9D8B6	F210B_MOUSE	Fam210b	Protein FAM210B, mitochondrial	70072.2		55523.4		76574.3		105732	96949.8	108027	148250	142636	91766.5	123935	133465	111402	107127	94588.1	101359	92826.6	90759.5	77164	74069.9		84773.3	48022.5	96456.5	165190	86457.5	98102.4	164574	102918	74635.9
Q8C0Z1	Q8C0Z1	F234A_MOUSE	Fam234a	Protein FAM234A	238621	252483	292054	595068	299220	213664	294537	357716	355120	482861	401398	446802	611429	649523	550825	363670	487978	624214	299446	316246	329268	227510	195342	252068	348370	424362	378392	410687	507914	483813	517171	568771
Q8BYI8	Q8BYI8	F234B_MOUSE	Fam234b	Protein FAM234B	108936	127847	139741	177993	150770	70177.5	107730	147614	152317	197236	167788	124560	220951	155745	159027	95324	125297	180548	146175	127211	138799	93555.7	60408.9	82817.8	182669	128383	26267.7	136360	146642	125190	214448	201767
Q9D882	Q9D882	F241B_MOUSE	Fam241b	Protein FAM241B	645360	714670	829557	892549	722177	1060000	683764	736375	626396	733280	667828	894231	738084	519248	610297	939869	735795	655181	534478	803942	780329	826098	628540	1330000	1030000	659547	236946	763170	694444	938933	478170	572460
Q9D8T0	Q9D8T0	FAM3A_MOUSE	Fam3a	Protein FAM3A	206211			116525	168755			144942	158658	206942	181865	212759	166863	169322			164882	136139	158911		184811		170744		66969.5	189700	77122.3	202468		179065	153380	154459
Q9D309	Q9D309	FAM3B_MOUSE	Fam3b	Protein FAM3B	224118	283848	362214	761008	689186		461433	474151	591151	1250000	1280000	1350000	1340000	1400000	671297	969192	1090000	1250000	259901	445285	506210	424512	361986	140054	642627	854219	62900	1440000	1560000	1430000	1270000	1200000
Q91VU0	Q91VU0	FAM3C_MOUSE	Fam3c	Protein FAM3C	264414	299022	337005	428771	349690		292941	308064	396389	589082	604219	613356	725240	758592	530882	531719	490495	561777	356267	351723	322374	455135	362563	380201	443214	632123	1220000	547400	670831	658046	686712	733998
P97805	P97805	FAM3D_MOUSE	Fam3d	Protein FAM3D	1100000	1070000	1880000	1260000	1040000	610656	1070000	1150000	941839	1420000	1300000	1350000	925526	1140000	600471	532761	870706	838409	1220000	1550000	1260000	1170000	1170000	1400000	1400000	1110000	729000	1020000	1200000	1520000	1090000	912262
Q0VBM2	Q0VBM2	FA83B_MOUSE	Fam83b	Protein FAM83B	50483.8			74201.5	129440		94183	92110.1	104452	111327	82221.4	135746	90893.1	87602.2	90795.3	157686	123140	74711.9	109512	160433	113875	114133	86956			118253	80763	148840	87884.9	85942.3	65722.4	61083
A2ARK0	A2ARK0	FA83C_MOUSE	Fam83c	Protein FAM83C	65879.4		194385		151609	334711	214814		46960.9	116726				158800	97992.6	39232.4			74990.2	65691.1		91573.4	86951	52961.7	55861.3	102580	671464		68654.9	116846		26786.9
Q80XS7	Q80XS7	FA83E_MOUSE	Fam83e	Protein FAM83E	83737.5			257409	90187.4		81435.8	85356.1	103931	67850.2	94343.3	95872.4	52323.7	56620.2	72000.4	87573.5	85839.1	55828.2	78459.1	63525.7	78421.6		51708.3		41521.9		36723.5	89090.5		54730.5	61542	45525
Q5SWY7	Q5SWY7	FA83G_MOUSE	Fam83g	Protein FAM83G			12397.9		44108.5			42938.1	76575	44616.6	34164.9	38686.7	50624.8	27477.3	80135.6	34097.6	30959.3	38083.9	70667.5	53928.4							68519.3	41613.4			20488	14551.2
Q148V8	Q148V8	FA83H_MOUSE	Fam83h	Protein FAM83H	148108	133089	150058	130413	152705	95880.6	136392	153564	183081	274285	254485	404451	180144	204583	119136	311100	298614	200406	144372	132315	191509	144434	160490	131506	213206	232221		366872	129700	276305	260760	251198
Q3TJZ6	Q3TJZ6	FA98A_MOUSE	Fam98a	Protein FAM98A	79620.3	58785.3						45938.4	46626.7	41796.1	43372.5	38695.3				29345.3	34699.8	25866.1	41241.5	96985.8	50228.9	69695.8	99258.3	43689.2			176309				18281.7
Q80VD1	Q80VD1	FA98B_MOUSE	Fam98b	Protein FAM98B	241345	108512	333353	582077	242749	195760	302486	345561	328688	574603	558244	613285	383323	598936	600969	96277.9	493473	980435	296118	203526	431641		350899	211480	482983	277573	37051	425966	410612	728702	611178	509237
Q7TNT2	Q7TNT2	FACR2_MOUSE	Far2	Fatty acyl-CoA reductase 2	347757	256003	251605	1070000	430652	395970	420401	446365	397676	393651	395376	399041	590865	500585	401748	361975	361354	518197	359646	392034	325328	298276	350992	296165	248533	224304	293349	282422	365263	313451	299977	284238
F8VPU2	F8VPU2	FARP1_MOUSE	Farp1	FERM, ARHGEF and pleckstrin domain-containing protein 1	686774	220844	682298	439312	856953	841255	1120000	809143	782761	587191	568616	567258	519440	526915	536010	507219	585671	525751	844917	616458	846286	696322	760148	626642	748154	657563	168729	565424	611800	570549	571080	585953
Q91VS8	Q91VS8	FARP2_MOUSE	Farp2	FERM, ARHGEF and pleckstrin domain-containing protein 2	197380	183211	184608	177011	171215	203116	215777	227469	263044	324120	238162	308356	286465	226841	191119	324042	368477	291658	173431	212077	227898	205904	193699	235427	238357	220338	391768	314927	283615	290539	293134	296295
Q8C0C7	Q8C0C7	SYFA_MOUSE	Farsa	Phenylalanine--tRNA ligase alpha subunit	109040		133126	137637	161804	103022	148630	159784	168377	123470	156723	111953	126386	145001	191481	115973	161916	173544	137327	143938	136378	119706	115098	94973.1	147019	119654	1270000	147855	118037	111367	122081	78838.9
Q9WUA2	Q9WUA2	SYFB_MOUSE	Farsb	Phenylalanine--tRNA ligase beta subunit	111363	131749	90815.5	78858.6	85050.5	148441	144872	145110	152480	114403	130787	74380.2	113329	91831.4	169213	134721	114958	139628	180312	127132	133749	137917	155077	142093	145208	114994		134048	86411.1	114267	114772	101294
P19096	P19096	FAS_MOUSE	Fasn	Fatty acid synthase	541444	488693	369119	322282	509704	572263	565310	666064	535780	391246	487442	400782	302822	249293	311162	582986	543233	397730	660267	515956	502951	586875	608712	637156	629499	468273	95724.1	517387	353183	578223	427690	423035
Q922E6	Q922E6	FAKD2_MOUSE	Fastkd2	FAST kinase domain-containing protein 2, mitochondrial							124945	56891	74071.8					121887		121178	50493.2	67260.9	78202.9		70138.6		84847.8				1320000				65448.4	86472.7
P62862	P62862	RS30_MOUSE	Fau	FAU ubiquitin-like and ribosomal protein S30	443332	385851	221512	201837	719795	178506	176329	444183	291030	446833	301460	221306	200235	340343	248324	185045	259435	275001	149243	176045	239552	402468	212891	217744	225897	99143.9	802249	129282	252476	207146	218012	126235
P35550	P35550	FBRL_MOUSE	Fbl	rRNA 2'-O-methyltransferase fibrillarin	628683	771553	700199	1190000	749531	712208	733061	616567	564499	450452	484009	333085	477665	318164	376237	363659	309210	307848	658166	822900	728903	716079	713539	1170000	526742	466530	1010000	617149	380377	411614	413089	212876
Q71FD7	Q71FD7	FBLI1_MOUSE	Fblim1	Filamin-binding LIM protein 1	60755.2						45177	160737	128516	67950.2	71569.5	92646.4	71621				120346		116377	57182.8	110622		89718.8		53250.2	31532.6	88271	98070		114296	78103	72976.3
Q80WS3	Q80WS3	FBLL1_MOUSE	Fbll1	rRNA/tRNA 2'-O-methyltransferase fibrillarin-like protein 1	590211	805422	624229	1250000		690286		560364	621839	439799	528744	317339	472388	305820	488648	364719	296949	353014	680209	812745	740337	773556	694286	1140000	498697	411608	1410000	572336	371454		418381	214619
P37889	P37889	FBLN2_MOUSE	Fbln2	Fibulin-2	20468.6							14382.5	27063.1																		504268
Q9WVH9	Q9WVH9	FBLN5_MOUSE	Fbln5	Fibulin-5	1790000	1970000	933346	78686.3	1040000	406357	689989	280467	369764	210506	411240	31194.3		145422	14163.2				882345	513192	459164	644576	631188	726144	446847	132275		78488.6
Q61554	Q61554	FBN1_MOUSE	Fbn1	Fibrillin-1	5620000	3370000	3800000	1660000	2030000	1580000	2270000	1770000	2070000	1720000	1630000	1650000	1720000	1230000	1180000	1110000	1130000	1430000	1890000	2240000	2610000	3050000	2230000	3020000	771964	1600000	279000	1930000	2140000	1330000	1540000	1390000
P70695	P70695	F16P2_MOUSE	Fbp2	Fructose-1,6-bisphosphatase isozyme 2								29619.8	55222.7	94531.5	114100	54999.2	107252	116085	155551	90185.2		94370	33236.9				85915.5			42519.1	197312	61096.3	38108.7	71961	84485.1	74860.9
Q9CZV8	Q9CZV8	FXL20_MOUSE	Fbxl20	F-box/LRR-repeat protein 20	53957.4		57705.7	85455.1	46108.8		75723.9	57691.7	72064.9	67924.9	57226.2	52905.1	70724.3	58966.5	38748.2	46124.7	47718.5	63639.4	95577.5	47201.3	68439.2	74647.1	81468.8	36607.1	58735.6	72275.6	237455	57487.9	78526.4	48038.4	70215.5	63341.6
Q78JE5	Q78JE5	FBX22_MOUSE	Fbxo22	F-box only protein 22	290204	704242					281694	236226	249032	211970	187079	162449	221275	192799	171582	203066	217888	230115	223958		221852		224179					257343		162555	118989	119371
Q8BJL1	Q8BJL1	FBX30_MOUSE	Fbxo30	F-box only protein 30							41913.6	30804.3	78323.8								30594.3				53589.8		50067.7				31692.9	50904.2
Q9QZN4	Q9QZN4	FBX6_MOUSE	Fbxo6	F-box only protein 6		71103.1	132265	105868	135525		103336	124648	118235	228115	216374	278549	296128	264412	242090	281351	278885	201943	141357		96333	105769	130227	84304	176116	241326		328243	186905	326705	308703	309291
Q5SRY7	Q5SRY7	FBW1B_MOUSE	Fbxw11	F-box/WD repeat-containing protein 11								39814.6	63401.8	41961.6	54062.4	48748.1	22792		45547	63583.9	51696.8	62291.7	40445.6	119043	42210.3					25765.1	42092.1	56383.4			60916.9	49218.5
P20491	P20491	FCERG_MOUSE	Fcer1g	High affinity immunoglobulin epsilon receptor subunit gamma	326178	183458	483774				380405	245045	285324	312536	234911	288175	258950	270792			254032	209679	248194	341197	340853	214549	255529			387584	210743	369053	347665	275958	250722	263553
Q61559	Q61559	FCGRN_MOUSE	Fcgrt	IgG receptor FcRn large subunit p51	309992	358987	388638	488545	327589	165905	284650	260696	364305	463467	341631	429605	461730	609185	480705	324655	369890	519462	261584	305362	329239	295384	263921	181924	255487	346412	1440000	511971	511073	403502	696576	662855
Q3UQN2	Q3UQN2	FCHO2_MOUSE	Fcho2	F-BAR domain only protein 2					73388.5			101576	154328	99448.6	123725	128138	144093	137376	148895	275220	167474	122281	87756.4		72011.6		192463				360969	156447	58375.2	123350	113883	94570.8
Q7TMC8	Q7TMC8	FCSK_MOUSE	Fcsk	L-fucose kinase	164473		179972	216219	252717	259890	306884	322384	296703	195623	249820	172098	186209	223052	207936	471579	274923	220687	203594	152320	188632	257221	225627		164835	213884	204644	260828	225754	219085	208946	195577
P53798	P53798	FDFT_MOUSE	Fdft1	Squalene synthase	55245.5			147617			57702.4	44064	96743.8	134031	168563	157208	188649	166956	81902.5	144348	109766	152212	66964.8	91216.4	78247.7	47842.6	65597.7			164096		164379	171412	168519	227670	190700
Q920E5	Q920E5	FPPS_MOUSE	Fdps	Farnesyl pyrophosphate synthase	348708					120307	156181	93988.3	226300	220076	205689	176704	216683	207693		307269	210319	253326					198266		533077	326077		342580		263739	239553	244069
P59113	P59113	FERM1_MOUSE	Fermt1	Fermitin family homolog 1					63449.5		33171.7	31666	91308.5	132754			33450.4		139841		50313.4		27055.4		25421.5		25286.2			175620	227444		19343.5			87610.8
Q8CIB5	Q8CIB5	FERM2_MOUSE	Fermt2	Fermitin family homolog 2	234082	151861	177517	145597	173162	239606	239499	194716	432938	177574	183431	107804	190481	165508	262317	238047	196844	231395	279270	145283	204922	323753	286720	235445	121417	194297	196645	162764	187718	146745	196992	214037
Q8K1B8	Q8K1B8	URP2_MOUSE	Fermt3	Fermitin family homolog 3	104174					57121		43473.3	87723.6	78390.8	54278.2	52749.4	54104.2		41813.9	45948.9	72733.9	80990.1	45972.2		55087.2	60132.8	102307			88593.7	84896.2	78930.9	47392.4	66261.6	97731.9	96399.3
Q6TYB5	Q6TYB5	FEZ2_MOUSE	Fez2	Fasciculation and elongation protein zeta-2								17253.2	21776.3		9162.69					55554.1	9377.97			7703.61	9139.62		21893.4				101222				10604.5
E9PV24	E9PV24	FIBA_MOUSE	Fga	Fibrinogen alpha chain	763186	618489	619823	627387	953097	583181	682407	526059	1060000	491230	620825	521838	730263	707916	245390	437520	368714	637351	814334	493781	618082	1180000	481121	997648	508127	539249		617537	525314	358011	669627	690602
Q8K0E8	Q8K0E8	FIBB_MOUSE	Fgb	Fibrinogen beta chain	648552	558281	534910	614466	826762	3350000	564109	368503	905645	404333	496343	422601	688109	587547	243167	317366	318176	529332	680378	445308	477545	832809	358453	708018	417208	504395	89180.9	498690	446422	254152	502875	562780
Q91ZT5	Q91ZT5	FGD4_MOUSE	Fgd4	FYVE, RhoGEF and PH domain-containing protein 4								39357.8	59374.5	86663.4	65237.1	107048	81100.7	75131.4	88366	118527	134643	99386.5	25560.1				28631.5			106634	131970	80298	98835.8	95323.5	110430	119309
Q8VCM7	Q8VCM7	FIBG_MOUSE	Fgg	Fibrinogen gamma chain	920915	958790	687152	860094	1200000	773420	736387	448689	1030000	496619	562362	583108	850937	700777	358438	583292	349570	620255	880621	628166	662521	1370000	569837	1330000	488633	605459	74913.8	588570	732081	229518	555043	568160
P97807	P97807	FUMH_MOUSE	Fh	Fumarate hydratase, mitochondrial	138230		106681	139438	182189	292206	128823	124270	173500	251947	198390	80544.9	176789	147057	283620	247217	124134	267150	201349	102881	127161	124376	127827	85482.9	183025	130294	66971.4	147117		181952	193228	187420
Q8CDM8	Q8CDM8	FHI2A_MOUSE	Fhip2a	FHF complex subunit HOOK interacting protein 2A				26025.1	28261.7		59564.9	77721.7	97967.3	70469	94088.9	85839.9	77816.9	83331.5	88923.7	142519	173070	132543	50369.7		49250	73918.4	87111.3		30084.3	54617.6	91346.4	98391.5			82332.4	104661
P97447	P97447	FHL1_MOUSE	Fhl1	Four and a half LIM domains protein 1	1190000	443746	578567	277392	568936	1190000	904535	735137	799032	487654	430566	369941	349679	268758	258423	676768	434347	308605	1390000	570921	653868	1440000	1120000	1330000	654339	712382	49855.6	444144	467415	433744	451912	615120
Q6P9Q4	Q6P9Q4	FHOD1_MOUSE	Fhod1	FH1/FH2 domain-containing protein 1	147101		108911	98679.1	147981	136330	195947	180518	182775	127314	121956	96742	106529	75908.4	109213	120602	152588	148197	137518	124387	137354	116747	113252	123317	126666	176687	137037	112179		109348	138238	122040
Q9JI19	Q9JI19	FIBP_MOUSE	Fibp	Acidic fibroblast growth factor intracellular-binding protein	39288.3			22338.9	13952.4		46123.5	24489.8	36586.6	41933.8	37565.1	21229.6	37891.2	34888.8	52473.6		37481.7	44455.3	32187.3	11522.4	30724.8		12859.4			25253.2		29923.5	12265.6	23505.5	43821.6	34778.6
Q6P6L0	Q6P6L0	FIL1L_MOUSE	Filip1l	Filamin A-interacting protein 1-like	613374	428043	478556	160178	310234	353118	534576	480764	661394	237769	337486	232965	135162	232426		174042	219855	170883	468672	453720	678641	566377	934101	267543	376659	282369	882122	431919		376584	221428	225970
Q9D824	Q9D824	FIP1_MOUSE	Fip1l1	Pre-mRNA 3'-end-processing factor FIP1	204175	162207	178913	139824	262822	119427	245026	389975	247489	180424	199415	225274	111166	136169		95411.8	269021	114188	190889	270533	343377	116933	277681	75965.2	296512	78425	69357.8	359080		282584	159647	99397
Q9CQ92	Q9CQ92	FIS1_MOUSE	Fis1	Mitochondrial fission 1 protein	356376	703840	558363	867601	577683	315259	477481	456800	489630	834133	746234	590795	895248	1080000	975702	539772	507621	918832	449827	545363	539583	441791	405089	440958	559894	418458		491520	832991	810524	840780	677185
P59266	P59266	FITM2_MOUSE	Fitm2	Acyl-coenzyme A diphosphatase FITM2			232069	290245	384515		242937	134120	145431	154387	152543		191961	213300	161654		129299	208705	168938	221707	160211	191969	161609	275171		138471	1900000	134602	106319	187266	142577	122759
Q9D1M7	Q9D1M7	FKB11_MOUSE	Fkbp11	Peptidyl-prolyl cis-trans isomerase FKBP11	843406	880289	1330000	663187	841966	961690	1390000	829715	954995	616891	606904	542958	446327	319823	341162	337742	395723	416561	1530000	972070	1220000	1370000	1140000	1260000	802479	551824	112334	689137	680205	559092	871773	724795
Q6P9Q6	Q6P9Q6	FKB15_MOUSE	Fkbp15	FK506-binding protein 15	184474	146400	127555	47015.8	195720		97891.7	131331	131033	101623	132731	118701	66845.3	50637.4	65015.7	128255	150276	83078.1	148338	97399.7	142915		130485	22305.4	70118.1	133802	112843	162534	334811	134275	84263.7	97177.2
P45878	P45878	FKBP2_MOUSE	Fkbp2	Peptidyl-prolyl cis-trans isomerase FKBP2		497225			483717	472923			292111	414232	406590	264342	384684	683325	360840	207145		439997		628076	419771		293324	445581			13300000	462711	535170	567784	476346	393884
P30416	P30416	FKBP4_MOUSE	Fkbp4	Peptidyl-prolyl cis-trans isomerase FKBP4	268222	183711	144088	199477	315719	581420	201341	246244	262724	232971	190196	150840	126865	147548	259079	163428	139893	184457	304899	223698	188106	233022	244089	307984	301455	296890	45772	152412	162370	161645	122992	160415
Q64378	Q64378	FKBP5_MOUSE	Fkbp5	Peptidyl-prolyl cis-trans isomerase FKBP5	185738	108336			134123	347107	62222.7	169399	141049	228623	112709	167832	80752.9	62214.6		196543	190624	98951.3	90338.4		66580.8	115033	121722	42226.7	88077.6	268652		70990.1	83047.3		98882.9	97232.2
O35465	O35465	FKBP8_MOUSE	Fkbp8	Peptidyl-prolyl cis-trans isomerase FKBP8	558311	657063	508764	600732	506077	247311	447120	543290	479740	674658	627187	773865	619006	598385	285883	429082	640816	475617	474314	591128	538662	427710	402395	443411	687774	515347	564532	728025	558092	698542	560377	573471
Q9JJ28	Q9JJ28	FLII_MOUSE	Flii	Protein flightless-1 homolog	198583	124695	170362	179915	243759	233275	178360	277688	294272	265089	261859	285586	177051	160759	167964	321150	325911	243305	234615	201441	197303	240510	269394	164534	212564	226742		254667	199120	207112	205716	167379
Q8BTM8	Q8BTM8	FLNA_MOUSE	Flna	Filamin-A	4680000	2810000	3230000	1390000	2230000	2670000	3030000	3060000	8740000	1720000	2050000	1520000	1130000	1110000	942984	1480000	1320000	1120000	2670000	2710000	3320000	5180000	5970000	3090000	2160000	1340000	39400	2460000	1280000	1970000	1220000	1320000
Q80X90	Q80X90	FLNB_MOUSE	Flnb	Filamin-B	1780000	1990000	1720000	1640000	1740000	1510000	1640000	2010000	2050000	2010000	2510000	2730000	1460000	1570000	1580000	2740000	2920000	1820000	1790000	1770000	1680000	1680000	2090000	1640000	2530000	2220000	43400	2530000	1710000	2880000	1890000	1990000
Q8VHX6	Q8VHX6	FLNC_MOUSE	Flnc	Filamin-C	638733	467193	470977	193506	355527	521096	436596	384544	1030000	250643	289434	213107	192376	207644	223052	257608	171106	188152	342468	391250	430653	644817	796918	370918	295418	216354	281833	321761	167685	251061	181059	157587
O08917	O08917	FLOT1_MOUSE	Flot1	Flotillin-1	175281	114877	223349	169372	212577	106048	157721	150232	204518	212441	237147	151055	240685	338246	82290.4	154795	153076	246676	211584	142425	195929	180876	139016	143807	111004	177195	55802.1	189935	107395	172807	264630	239654
Q60634	Q60634	FLOT2_MOUSE	Flot2	Flotillin-2	295551	274162	333844	229197	280930	545577	309118	224639	323054	187286	176942	118886	152794	174952	130009	155488	148814	167176	237273	223870	287672	322364	297422	307571	269669	209184	157378	228037	204048	117915	188048	164583
Q9JL26	Q9JL26	FMNL1_MOUSE	Fmnl1	Formin-like protein 1	141143		81021.7		64640.4		116944	46616.7	77065.8	57977	44843.3	42018.8	56405.2	115118	176316	85253.1	41640.3	96095.3	56657.6	79450.1	78909.3	71752.3	90888.4			111742		81253.6			63805.7	51327.1
A2APV2;Q6ZPF4	Q6ZPF4;A2APV2	FMNL2_MOUSE;FMNL3_MOUSE	Fmnl2;Fmnl3	Formin-like protein 2	28597.8		20409.1					38739.4	57181.2	53015.2	41162.9	51792.5	50016.8				62852.2		31862.5	22053.4	31455.8						68381.8	37562.5			63468	44140.6
Q8K2I3	Q8K2I3	FMO2_MOUSE	Fmo2	Dimethylaniline monooxygenase [N-oxide-forming] 2	770368	394076	559865	281786	422102	414189	773892	388484	791177	201643	243825	79511.9	310502	107612		218058	128258	226079	658642	338730	614419	902274	578544	660486	258237	162548	65084.7	153928	163733	160952	105150	116466
Q8VHG0	Q8VHG0	FMO4_MOUSE	Fmo4	Dimethylaniline monooxygenase [N-oxide-forming] 4				355894	210695	343461	230609	367890	411396	693808	712834	627353	1110000	1040000	973257	494096	598769	1010000	76025.3	66136.8	89308.9	200690	198679			204867	231871	342451	602009	573640	930778	1080000
P97872	P97872	FMO5_MOUSE	Fmo5	Flavin-containing monooxygenase 5	317278	610301	321054	1470000	875103	562215	467738	815598	1240000	2570000	2170000	1920000	3500000	3490000	3050000	2390000	2850000	3540000	312373	273988	313340	290917	327888	194605	704779	1560000	96510.9	1350000	1960000	2000000	2270000	2780000
P35922	P35922	FMR1_MOUSE	Fmr1	Fragile X messenger ribonucleoprotein 1	99010.7			58674.4	81026.2		55749.9	118188	130637	91294.7	74014	89723.2	61005.2	39300.4		77342.6	104880	55624.4	85623	78768.1	108439		78418.8	105813			1300000	148340		31863.6	62034.6	40738.4
P11276	P11276	FINC_MOUSE	Fn1	Fibronectin	860171	579724	594617	531398	683976	579977	726992	627010	708224	391891	401337	419643	417807	306260	217013	331877	253248	284154	613977	639726	767643	808935	712680	638228	254720	318402	140012	423014	280930	244486	239206	222513
Q6ZQ03	Q6ZQ03	FNBP4_MOUSE	Fnbp4	Formin-binding protein 4	47958.8		67883.5		45698.1	91558.6	79330.1	112504	75438.6	34068.3	52254.5	32309.5					51948.1		49312.8	74229	99861.1	91233.7	104592	44757.6	32016.1		1220000	60282.2			14192.6	4398.37
Q8BX90	Q8BX90	FND3A_MOUSE	Fndc3a	Fibronectin type-III domain-containing protein 3A	107374	40729.8	76973.8	91282.8	57233.5		75554.6	122176	129462	139822	123836	130247	133247	99485.7	72702.5	85653	100104	117564	137920	138545	159870	63846.4	115978	125872	92439.5	64009	326757	150633	116921	123076	147136	139082
A2AKG8	A2AKG8	FOCAD_MOUSE	Focad	Focadhesin	75396.1							119654	135997		97791.7	118682					98353.5		124589	87853.4		132039	134330		112427					105791	104383	115514
P42128	P42128	FOXK1_MOUSE	Foxk1	Forkhead box protein K1	281610		182947	140689	195160		190625	241520	204809	124447	121020	120832	100924	87256			231931	138016	185043	193576	220844		166344		283080	154507	300415	200321		132463	116186	73815.3
P97376	P97376	FRG1_MOUSE	Frg1	Protein FRG1	172646					181828	103756	193761	134670		56935.5	106179						71508.2	151874	147672	109310	183038	158531	92002.3			54722.4			68362.6	78373.2	50897
Q922K9	Q922K9	FRK_MOUSE	Frk	Tyrosine-protein kinase FRK	112683		118366	121990	140955		106823	131926	140063	189144	172172	154588	158008	183394	84995.2	181921	151901	159628	127645	138357	119514	75218.7	103402	98028.8	171654	162753	24186.7	146785		148868	139612	149734
E9Q8I9	E9Q8I9	FRY_MOUSE	Fry	Protein furry homolog	118232				96843.1	230985	90374.9	72979.2	58998.5	120617	65745	92697	108583		71697	78364.4	39282.5	65798.5	81517.2	84146.8	70832	123585	71846.8	104569	93730.6		219314	66760.7	41537.1	55942.2	58854.4	99600.7
P29391	P29391	FRIL1_MOUSE	Ftl1	Ferritin light chain 1	115671		114298	77134.8	25112.5		83368.8	25990.3	27326.7	43390	50695.8		34373.2		24896.2				72908.8	26549.8	37575.3						232054			21398.9
Q9DBE9	Q9DBE9	SPB1_MOUSE	Ftsj3	pre-rRNA 2'-O-ribose RNA methyltransferase FTSJ3	194762	183352	215457	180453	134363	162663	171780	158542	117426	102644	96485.4	56606.8	36048.9	168349			36568.6		142119	184606	222143	205932	215563	181541	117082	205011	288871	99461.2	92891.4	60644.9	21504.5	69310.1
Q91WJ8	Q91WJ8	FUBP1_MOUSE	Fubp1	Far upstream element-binding protein 1						92727.4	49779.5		41048.2										106831		18510.6						79003.2
Q99LJ1	Q99LJ1	FUCO_MOUSE	Fuca1	Tissue alpha-L-fucosidase								34378.7	34613.6		62517.4		50505.9	57527.5	59925.6	45891.1	39405.8	54428.2	37976.7	25563.6					32935.5		425624	58778.6			50168.4	48180.5
Q9DB70	Q9DB70	FUND1_MOUSE	Fundc1	FUN14 domain-containing protein 1	24160.2							38864.1	43517.4	40384.6	36206.9		40969.4	49652.7	44294.3	38533.5	36725.6	57559.7	29159.6	27439.8	43506.8						70865.9	19795.2		16886.7	38920.4	50563.5
Q9D6K8	Q9D6K8	FUND2_MOUSE	Fundc2	FUN14 domain-containing protein 2	227053	209250	201317	279589	218546	217713	240399	283560	335376	231791	251525	192826	217755	189862	127099	179555	220048	210160	245218	307094	314569	279608	281784	252630	209880	127694	976115	219650	204684	168380	270869	221216
Q8R2K1	Q8R2K1	FUCM_MOUSE	Fuom	Fucose mutarotase								40808.2	30828.4	51608.2	52930.7	20240.9	57091.1	64235.2	83134.8	58911.4	34115.4	50868.5					25966.1				219272	24785	19234.7	54385.6	56819.8	81167.7
P56959	P56959	FUS_MOUSE	Fus	RNA-binding protein FUS	502528	865202	743968	732572	683829	753531	606460	599960	740266	337701	438788	370391	415704	339942	208834	324993	414024	451592	1620000	829957	970685	599445	623838	1470000	826650	606785	127386	588905	408934	464191	319644	336008
Q9WTS2	Q9WTS2	FUT8_MOUSE	Fut8	Alpha-(1,6)-fucosyltransferase	447514	373826	480057	509454	386913	317875	477730	454731	451440	507170	444344	521206	433799	436195	341630	624157	380870	340019	611776	548620	544345	378902	371413	548516	453055	547167	385878	544782	407292	480245	494308	424822
P11370	P10404;P11370	ENV2_MOUSE	Fv4	Retrovirus-related Env polyprotein from Fv-4 locus	151344	136305	374689	279495		115427	234832	254469	136910	102481	181512	307333	266934	84210.8	111714	177653	251184	70888.2	203785	126699	151441	108243	174670	204092	119192	146848	270401	78043.2		122230	126610	135954
Q61584	Q61584	FXR1_MOUSE	Fxr1	RNA-binding protein FXR1	484970	328229	527758	361584	317846	339991	351513	417963	464857	352457	334244	317808	265926			465606	372476	264560	426764	370246	370385	397826	404739		358629	476881	551519	441562	170650	316214	265876	198973
Q9WVR4	Q9WVR4	FXR2_MOUSE	Fxr2	RNA-binding protein FXR2	140515				55244.1		36042.1	70178.9	103861	50644.6	59831.3	52289	34981.2				65636.8	36390.6	29514.8		103318					35592.4		77022.3	13486.6	45492.8	39514.9
Q8VDC1	Q8VDC1	FYCO1_MOUSE	Fyco1	FYVE and coiled-coil domain-containing protein 1	50014.6		59900.7	36341.7				74616.2	100551	55934	61383.2	58948.3	49571.8	56374.4	28128.4		59896	40599.8	71016	78454	98307.8		88602.1	96520.4		34998.2	116495	83703		78589.1	49611.5	43323.1
Q9EQD0	Q9EQD0	FZD5_MOUSE	Fzd5	Frizzled-5	117518		124146	193290	120064		148684	152926	114778	113445	71621.2	96463.8	70682.1	60042.9		49193.8	86192.5	64863.4	127422	126759	194182	102048	136229		120995			108089		129247	99928.9	85416.2
P97855	P97855	G3BP1_MOUSE	G3bp1	Ras GTPase-activating protein-binding protein 1	491327	596559	408689	336466	545130	375974	431151	551781	422962	292031	465784	385749	117466	171756	159668	238924	377488	145079	325225	321671	300913	296325	466581	313789	395259	207736	10984.3	236128		213539	179269	116792
P97379	P97379	G3BP2_MOUSE	G3bp2	Ras GTPase-activating protein-binding protein 2			42745.2					86008.5	67308	50848.8	93126.3	64144.6	19470.7		65314.9		88656.6	58116.6	32324.9				47501.7			127263	211992	47732.3		31215.6	34253	35013.6
Q00612	Q00612	G6PD1_MOUSE	G6pdx	Glucose-6-phosphate 1-dehydrogenase X	229333	339581	204313	275077	212178	433775	252199	272593	276561	267643	250018	156062	234644	233696	310218	254352	270277	291669	344873	311392	260458	194846	188513	216801	226510	348173	562843	288441	178344	245266	196180	195430
Q00422	Q00422	GABPA_MOUSE	Gabpa	GA-binding protein alpha chain	46199.7		52166.7		52612.7	85308.5	66161.5	101589	74195.2	36716.3	49902.2	24726.4	36202.8		38439.9	48260.3	51056.9	45933	117936	96526.8	122816	58678.5	61552.2		70286.4	52500.1	311385	76941.3		49677.6	46964.6	33379.2
Q9CR59	Q9CR59	G45IP_MOUSE	Gadd45gip1	Growth arrest and DNA damage-inducible proteins-interacting protein 1								22466.4		65091.4	97776.5		50488	68890.1	81888.8												3640000				30207
Q80WP8	Q80WP8	GADL1_MOUSE	Gadl1	Acidic amino acid decarboxylase GADL1										28057.8	57129.4	26157.4	58091.5	69117.8	69713.4	85664.5		30075.7									100191				20833
Q99KY4	Q99KY4	GAK_MOUSE	Gak	Cyclin-G-associated kinase	341631	270809	316538	376811	365883	314726	312638	413535	329795	395745	403421	526169	419605	381578	365412	385175	424598	338571	317971	340228	328690	356485	284761	339188	354964	369688	364257	394679	364602	358462	360788	426207
Q6XQH0	Q6XQH0	G3ST2_MOUSE	Gal3st2	Galactose-3-O-sulfotransferase 2	55838.2	65099.9	34355.2	144708	33232.2		49827.4	76149.7	112124	227694	205365	265863	240140	258709	135097	207156	209484	207199	43630.7	75761.5	46406		61812.6			100607	66019.8	165470	192006	190835	182841	196602
Q9R0N0	Q9R0N0	GALK1_MOUSE	Galk1	Galactokinase						470092		107351	165170	143348			126825	138615	224161	269654	82854.1	175843	242017							239472			114952		136327	108740
O08912	O08912	GALT1_MOUSE	Galnt1	Polypeptide N-acetylgalactosaminyltransferase 1	127027	58642.6	167874	192519	152969		151960	199887	173677	277520	244424	329769	259557	267276	152889	194741	262190	227014	161830	205499	193465	176927	151254	116934	220891	196891	307039	340405	287392	367687	332953	286352
Q8BGT9	Q8BGT9	GLT12_MOUSE	Galnt12	Polypeptide N-acetylgalactosaminyltransferase 12	472467	468157	753271	670922	441747	378262	530340	461110	421281	449017	536643	488447	441244	332693	319801	260427	302634	422464	858420	635959	527196	605092	483032	1010000	693880	526371	77669.5	417274	497957	467240	603055	522477
Q6PB93	Q6PB93	GALT2_MOUSE	Galnt2	Polypeptide N-acetylgalactosaminyltransferase 2	125623		384262				124148	92023.3	129770	99248.2	105787	98070.5	93054.6			464623	74146.6	93345.2	105603	111797	119143	167057		411551	191131	120466	53256.8	107506		57985.3	91176.7	98453.2
P70419	P70419	GALT3_MOUSE	Galnt3	Polypeptide N-acetylgalactosaminyltransferase 3	123668	125157	183212	197898	209597	234369	155809	146520	112145	171627	160525	205648	111507	136105		126866	118629	95489.1	142918	223169	174488	210491	170289	228839	282119	206768	4410000	152103	147493	139905	130927	158427
O08832	O08832	GALT4_MOUSE	Galnt4	Polypeptide N-acetylgalactosaminyltransferase 4	495311	762777	815645	995571	522809	394278	554464	485963	420910	517464	570472	686178	482006	425382	241386	404521	432477	372818	694291	691219	615233	588758	560347	725257	690669	530471	211000	671315	547517	491233	442011	484206
Q8C102	Q8C102	GALT5_MOUSE	Galnt5	Polypeptide N-acetylgalactosaminyltransferase 5	49930.5		57022.7	27844.2			77111.3	53293.9	42508.4		44557.6		43147.8						74503		50865.5	80852.9	73837.3	48057.6	71869.3		92013.1	34539.5			36943.3	20420
Q8C7U7	Q8C7U7	GALT6_MOUSE	Galnt6	Polypeptide N-acetylgalactosaminyltransferase 6				104731				66794.2	87318.6	90365.4	115302	78297.6	115052	105146	118668	154038	69293.3	75728.7	76574.4	79357.6	130557		121409				593932	98089.5		96352.3	90165.6	79378.3
Q80VA0	Q80VA0	GALT7_MOUSE	Galnt7	N-acetylgalactosaminyltransferase 7	891578	797554	1540000	753465	820291	340826	969517	974918	686605	837529	884151	1160000	448244	395705	218027	513927	758592	364746	1240000	1230000	1230000	900487	920015	1030000	1300000	686283	63400	919787	495685	1020000	626542	706948
Q8BHN3	Q8BHN3	GANAB_MOUSE	Ganab	Neutral alpha-glucosidase AB	420174	855685	330250	698005	625240	492905	495815	356210	313273	1030000	1220000	186532	1000000	1490000	872601	300468	174407	820461	505635	519886	531327	367071	409053	537744	535450	216654	346940	675773	381063	667905	938393	557520
P16858	P16858;Q64467	G3P_MOUSE	Gapdh	Glyceraldehyde-3-phosphate dehydrogenase	3260000	2660000	3970000	2710000	3380000	6290000	4040000	2150000	2510000	3190000	2870000	2850000	2250000	2900000	2270000	3110000	1700000	2120000	3630000	2660000	1970000	4080000	3920000	3900000	6160000	6040000		2110000	2820000	2570000	2340000	2690000
Q6PAR5	Q6PAR5	GAPD1_MOUSE	Gapvd1	GTPase-activating protein and VPS9 domain-containing protein 1	239627	165850	195842	248333	173200		127776	168529	143051	159057	143552	205609	109854	115450		191719	127393	97235.1	148450	173862	127610	137228	183219	151996		211306	332840	153835		139410	108693	104229
Q9CY66	Q9CY66	GAR1_MOUSE	Gar1	H/ACA ribonucleoprotein complex subunit 1	364190	290388	281425	298970	338934	189964	288466	188832	179633	247495	255649	156689	192954	144162	180697	126732	109615	121210	240864	273792	214853	205930	269066	244145	149264	120820	325492	199408	104503	84011	194368	71342.5
Q9CZD3	Q9CZD3	GARS_MOUSE	Gars1	Glycine--tRNA ligase	368673	496338	430660	226124	448803	649525	552318	394601	470224	353737	347887	212207	258156	311947	406268	400168	274305	347612	493892	445310	365568	417153	443357	359421	629861	430705	115927	385495	339384	387389	323741	273914
Q64737	Q64737	PUR2_MOUSE	Gart	Trifunctional purine biosynthetic protein adenosine-3	306273	859476			446866	722779	467915	430737	357581	270146	261994		140508			111274	250743	275029	406091	400812	424314	340716	368997		222134		36475.1	265244		346020	217106	295755
Q920S3	Q920S3	GATD1_MOUSE	Gatad1	GATA zinc finger domain-containing protein 1	19992.3		49036.1		44296.6		71547.5	47581.6	47365.2	40419	27629.4	24954.7	10125.7	20785.4	21407.9		46747.7	33946.2	86810.3	106507	116298				32909.4	62747.9	155494	12509.2		21610.7	31390.6
Q8CHY6	Q8CHY6	P66A_MOUSE	Gatad2a	Transcriptional repressor p66 alpha	515593	412357	558360	405736	471396		522507	595747	457753	348350	390538	467222	231812		162347	388052	430339	203980	365767	511971	644175	463191	564864	317372	433621	257505	888035	610442	114397	491182	223707	168920
Q8VHR5	Q8VHR5	P66B_MOUSE	Gatad2b	Transcriptional repressor p66-beta	98994.9							279209	216177	152843	162599	202700	86379.4				169368		196678		347087		385808		412120	70345.6	418055	365579		300503	58238	84550.4
P17439	P17439	GBA1_MOUSE	Gba1	Lysosomal acid glucosylceramidase	155657	103239	169406	118368	315413		214801	138254	182368	235049	260802	178134	211571	281611	286068	195867	119758	175461	188269	209286	183125	215383	208080	188505	213203	220956	11586.5	150444	193193	226820	224809	152409
Q9Z0E6	Q9Z0E6	GBP2_MOUSE	Gbp2	Guanylate-binding protein 2	132796	127179	142971	196021	200915	240514	127729	62447.4	129102	142898	86655.3	107123	105679	111518	127062	130544	82796.9	114746	128157	110988	112668	146343	167485	116987	160083	156025		137825	164057	141289	130926	133358
Q8VC88	Q8VC88	GRAN_MOUSE	Gca	Grancalcin			30743	77930.3	103843	540378		32114.2	49797.8	40140.3	38733.5	26990.3	86170.8	106956	108199	27254.5		81376.9	43644.7			64579.2	30697.8				108229		40770.1	25506.8	56612.8	80639.4
Q9D4H2	Q9D4H2	GCC1_MOUSE	Gcc1	GRIP and coiled-coil domain-containing protein 1	42998.9			32724.1	39240.6		72222.3	47333.8	57558.8	68504.6	83643	68807.3	58281.3	65931.1	75752.9	76766.9	67269.4	79885.2	62552.1	29910.4	46293.6		65477.2		32934.5	68319.6	539173	58792.5	35102.5	16974.6	65502.6	69026.9
Q8CHG3	Q8CHG3	GCC2_MOUSE	Gcc2	GRIP and coiled-coil domain-containing protein 2	315474		369966	352617	328291	315467	328219	338052	322404	332319	367549	340464	294217	274237	251449	316482	293716	311888	357213	379943	411477	373987	336519	265273	390813	315886	238362	428331	240277	310176	318374	267667
P97494	P97494	GSH1_MOUSE	Gclc	Glutamate--cysteine ligase catalytic subunit							10119	22765.5	27812.9	31320.6	31901.2	12146.1	38379.8	36542.7	38644.9	40096.5	21667.4	35658.3	11341.8								133151	22589.7		39215.9	47061	71628.3
O09172	O09172	GSH0_MOUSE	Gclm	Glutamate--cysteine ligase regulatory subunit							156004	200222	347756	315588	221687	168978	377195	320109	385346	785427	431674	655247	240751	195333	121080	145085	205688	192691		332468	161900	477719	260897	244898	363687	396616
E9PVA8	E9PVA8	GCN1_MOUSE	Gcn1	eIF-2-alpha kinase activator GCN1	979767	671059	907867	819976	897733	930195	1060000	1070000	1030000	865689	792684	841400	732268	583039	592282	712211	728476	689037	1260000	836965	917149	1010000	1000000	1100000	1060000	856827	94555.3	767190	690073	809300	783366	763175
Q09324	Q09324	GCNT1_MOUSE	Gcnt1	Beta-1,3-galactosyl-O-glycosyl-glycoprotein beta-1,6-N-acetylglucosaminyltransferase	43066.1			19465.9			31735.1	42968.9	46831.7	34209.2	44637.8	38007.3	27112.7	23654.6	66302.4	71316.4	51978.6	53383.2	45228				23806.5	25286		35243.6	141284	15428.5	21822.6		28990.3	29756.5
Q5JCT0	Q5JCT0	GCNT3_MOUSE	Gcnt3	Beta-1,3-galactosyl-O-glycosyl-glycoprotein beta-1,6-N-acetylglucosaminyltransferase 3	54948	44119.3	147716	80475.4	34800.1		104235	99402.9	77689	86405.3	55371.5	80747.8	58626.5	41104.6	33726.9	32096.6	58551.3	52412.1	178051	154485	143479	108268	131108	182057	131164	33806.2	257347	54835.5	36180.7	53316.2	92774.6	63898.3
Q9R111	Q9R111	GUAD_MOUSE	Gda	Guanine deaminase	90290	721097	55135.2	153387	201846	606039	100490	85751.9	201223	360875	373866	332917	772261	835099	961215	1160000	590751	723459	70954.1	33565	64697.1	533115	122884	239020	183125	301145		520813	391400	458703	449589	402458
Q9JL56	Q9JL56	GDE1_MOUSE	Gde1	Glycerophosphodiester phosphodiesterase 1								22371.9	42530.2	44957.6	49547	23134.1	56771.9	54146.6	60797.2		55143.9	49638.2					39882.1								27732.1	44878.4
P50396	P50396	GDIA_MOUSE	Gdi1	Rab GDP dissociation inhibitor alpha	123305		248951			930472	229394	52111.1	77104.8	92667.5	73697.7	51949.7	103677	165663	209558	118004	71832.9	129975	112447	149263	213569	190230	403467	165174		158909	333281	68018.6		88043.1	83693.1	111645
Q61598	Q61598	GDIB_MOUSE	Gdi2	Rab GDP dissociation inhibitor beta	543365	547424	485205	481847	826136	627913	620902	420022	492232	698783	613375	444036	737363	991980	1310000	531511	447779	1050000	531575	382155	362429	481661	449411	537910	806888	650311	180485	381617	592959	476480	598892	610328
Q9CRY7	Q9CRY7	GDPD1_MOUSE	Gdpd1	Lysophospholipase D GDPD1	2000000	2400000	2430000	4940000	3450000	2070000	3130000	3490000	3760000	5780000	5590000	5880000	9280000	7660000	7890000	5000000	6070000	8000000	2790000	2910000	2550000	2220000	2270000	2200000	2450000	3930000	125000	4370000	5660000	4960000	5150000	5360000
Q9ESM6	Q9ESM6	GDPD2_MOUSE	Gdpd2	Glycerophosphoinositol inositolphosphodiesterase GDPD2									100659	135387	112722	74400.6	146682	118038	135470		157747	139492								147166			236269	158440	115441	140953
Q8BX17	Q8BX17	GEMI5_MOUSE	Gemin5	Gem-associated protein 5	201786	153590	213635	140617	143325	285279	173326	232683	204754	154966	145734	113657	160900	100025	91712.8	64846.7	116370	107097	196993	225253	219321	145121	183865	182252	219273	205640	144764	166093		123989	139903	208739
O54984	O54984	GET3_MOUSE	Get3	ATPase GET3	225930	324296	147454	119143	246915	336451	189813	217192	275477	269941	267988	128302	175933	220284	339488	250515	210271	258468	312199	200403	196577	176073	145183	243354	188979	222727	137243	181941	188358	142158	250666	212250
Q9D1H7	Q9D1H7	GET4_MOUSE	Get4	Golgi to ER traffic protein 4 homolog	94638.6		80682	49031.4	91207.5	213701	145967	89839.1	127876	82602.4	84007.6	76388.4	77036.1	106593	95928.8	71671.9	104203	84465.5	88883.4	102526	75068.3		121126	49702.5		223142	310495	88360.1	79427.7	47104.1	59448.1	50219.2
Q8K0D5	Q8K0D5	EFGM_MOUSE	Gfm1	Elongation factor G, mitochondrial	131436	135337	133049		133134	372692	178327	160240	147569	111416	125688	65188.3	57295.7		105708	228045	96281.9	89979.2	235440	139750	123107	192968	190868	170367	168165	200086	376642	355178	319368	364844	300882	356947
P47856	P47856	GFPT1_MOUSE	Gfpt1	Glutamine--fructose-6-phosphate aminotransferase [isomerizing] 1	1160000	1190000	1480000	1730000	1400000	903574	1140000	1470000	1420000	2290000	2330000	2790000	1610000	1460000	1130000	2040000	1900000	1880000	1430000	1230000	1090000	1260000	1220000	957415	1560000	1650000	645000	1730000	1480000	2300000	1720000	1730000
Q9Z2Z9	Q9Z2Z9	GFPT2_MOUSE	Gfpt2	Glutamine--fructose-6-phosphate aminotransferase [isomerizing] 2	458045	439650	597083	744330	498833	360611	431778	430385	437337	814980	750461	897462	493221	454211	399381	636747	659710	693636	435598	444399	360710	472559	394406	352819	558644	541961	812610	491371	442208	777336	512047	549130
Q60928	Q60928	GGT1_MOUSE	Ggt1	Glutathione hydrolase 1 proenzyme				217263	161228	161327		189416	418985	762929	1070000	783952	1180000	1450000	1400000	825701	829453	1110000		29807.4	58961.3	46378	94166		184805	812834	35191	750844	881756	1330000	1180000	1210000
Q9Z2A9	Q9Z2A9	GGT5_MOUSE	Ggt5	Glutathione hydrolase 5 proenzyme	517338	491142	507285	534599	344376	316824	358863	397314	424645	265447	245207	192970	282780	198208	161802	164092	196083	233481	386148	372426	430310	493970	361397	515803	146929	182580		245549	314182	164013	217050	201631
Q6PDE7	Q6PDE7	GGT6_MOUSE	Ggt6	Glutathione hydrolase 6				88557.8			103541	89697.6	121350	103789	118191	109969	102894	110287	118948		52067.4		82274.9	68133.4			113742			115962	74024.2	100717		102827	87391.1	92212.5
Q99J23	Q99J23	GHDC_MOUSE	Ghdc	GH3 domain-containing protein	21661.7			33009.9			49006.1	57360.9	50532.4	73337.6	69783.7	72740.7	97255.5	78566.5	64095.9		69301.5	75508.1	46980.1	47622.2	61666.2					22840.8	99533.9	56401.9	76835.3	59506.2	83984.9	73801.9
Q6Y7W8	Q6Y7W8	GGYF2_MOUSE	Gigyf2	GRB10-interacting GYF protein 2	84828.2			73613.5		71475.6	107822	211471	152191	80186.7	83253.6	109729				54400.5	123018		111444	111408	156197	49943.2	85650.9	26963.6			255860	122804
Q8BWF2;Q99MI6	Q8BWF2;Q99MI6	GIMA3_MOUSE;GIMA5_MOUSE	Gimap3;Gimap5	GTPase IMAP family member 5	80631.3			89265.1			105020	48036	74596.5	63770.8	57364.6	57948.2	63370.7	66602.2	59495.3		51110.3	60058.7	69032	78481.1	88697.7	64625.3				133232	155354	125648	129314	181894	182514	153619
Q99JY3	Q99JY3	GIMA4_MOUSE	Gimap4	GTPase IMAP family member 4	182038	262618	204727	157171	234411	446666	182134	99484.4	157893	132958	109207	125828	160891	219702	165182	192839	207568	206951	185525	226846	203225	371605	288000		263553	934307	920621	720259	751900	997521	992283	817266
Q75N62	Q75N62	GIMA8_MOUSE	Gimap8	GTPase IMAP family member 8									13258.2								9417.02										334490
Q9Z0G0	Q9Z0G0	GIPC1_MOUSE	Gipc1	PDZ domain-containing protein GIPC1	58917.6					123306		46665.8	60290.8		37806.8	53594.5		47975.9			41256.8		51138.8							71141.6		67621.5
Q9Z2H7	Q9Z2H7	GIPC2_MOUSE	Gipc2	PDZ domain-containing protein GIPC2	90349.3		91495.2	71222.6	150577	131801		171688	161547	173895	186810	224218	167240	196552	153599	277008	288913	177078	84245.4	26339.2	99143.9					143063		134113	69263.2	151600	134547	108178
Q68FF6	Q68FF6	GIT1_MOUSE	Git1	ARF GTPase-activating protein GIT1	274935	295716	264190		274370	270322	256877	241552	278461	238364	227715	285377	201020	182777		347827	283967	181723	215065	215498	281045	255198	319625		279250	200641	85700	317289	276946	271392	162729	161686
Q9JLQ2	Q9JLQ2	GIT2_MOUSE	Git2	ARF GTPase-activating protein GIT2	162339	86705.6	124751		113050	128001	128380	139698	153120	115898	101386	128220	58335.9		27084.1	213034	164267	52632	101420	101371	169436	125317	288238		85805.1	84699.1		176115		153267	79726	83954.4
Q64516	Q64516	GLPK_MOUSE	Gk	Glycerol kinase	131084			243131				151160	296527	550602	526989	554140	695572	569054	643185	630891	449767	647393	155832	148469	135679				249687	512003	454935	395535	492370	506720	594580	681709
Q61543	Q61543	GSLG1_MOUSE	Glg1	Golgi apparatus protein 1	1120000	800043	1030000	1070000	866034	517807	807798	959358	846210	1000000	965107	1100000	940151	926433	532939	719723	846900	711895	894996	1090000	1110000	806418	884467	1120000	1030000	656658	206983	1040000	884273	923046	966031	939087
Q9CYL5	Q9CYL5	GAPR1_MOUSE	Glipr2	Golgi-associated plant pathogenesis-related protein 1	141404	94681.1	97251.4		129757	126117	130741	115365	125782	147127	190734	157895	152031	103699	155490	138106			222133	121372	175953	280793	194129	143653		114061	1080000	132089	136470	159799	177492	162158
Q9D8I3	Q9D8I3	GLOD5_MOUSE	Glod5	Glyoxalase domain-containing protein 5	287650	939282	257763	508194	803026	774130	789025	990919	978349	710108	963610	829922	1070000	1190000	1180000	1520000	1490000	1400000	322094	370178	444251	333627	340570	218163	800301	858339	1170000	1400000	1080000	1420000	1120000	941687
Q9QUH0	Q9QUH0	GLRX1_MOUSE	Glrx	Glutaredoxin-1	60351		55926.1	63651.1	90813.8	248546	93344.5	174266	207359	189852	207646	147127	250018	321548	355527	324523	370114	417668	75055.7	59198.9	80410.9	41021.6	86509.6		150914	124638		209913	209060	255360	260839	294127
Q9CQM9	Q9CQM9	GLRX3_MOUSE	Glrx3	Glutaredoxin-3	807483	954642	1140000	700259	934299	1370000	1280000	1140000	1060000	1210000	1030000	834779	579920	775954	1040000	841385	1220000	1080000	1340000	1200000	729560	912568	863140	1040000	1820000	2010000	22032.7	1470000	1030000	1620000	996533	1100000
Q80Y14	Q80Y14	GLRX5_MOUSE	Glrx5	Glutaredoxin-related protein 5, mitochondrial	65638.7	36373.6	39587.5	59615.7	50956.9		56055.6	76041.6	60248.1	76471.5	69421.9	56923.6	53757.3	46456		94359.8	53956.5	55486.1	90643.2	41826.9	82056.3				84901.1	157165	267020	55255.1		48192.2	53200.5	55727.2
D3Z7P3	D3Z7P3	GLSK_MOUSE	Gls	Glutaminase kidney isoform, mitochondrial	172606	179894			329104	712618		262718	354274	427779	267773	260352	209125	301328	553303	898608	540623	486668	232930					321026	272529	824197	200743	218972	237999	357771	359185	527088
Q9JL62	Q9JL62	GLTP_MOUSE	Gltp	Glycolipid transfer protein	115590			69326	86194.8		68393.9		101772	107545		122947	65835.9	128094	89852.7		91500.8	124289				86293	76091.5			99406		75032.6	82109.5		90209	101801
P26443	P26443	DHE3_MOUSE	Glud1	Glutamate dehydrogenase 1, mitochondrial	251492	368174	136040	154886	205800	377847	223133	181287	229299	309239	295573	148058	210541	200113	502358	323762	240538	282414	256993	142848	155400	190200	191042	204626	178004	189305	890776	177504	98675.9	133916	240914	202389
Q922P9	Q922P9	GLYR1_MOUSE	Glyr1	Cytokine-like nuclear factor N-PAC	820885	676410	956735	752111	770804	771245	848189	897125	663439	553392	532171	577664	447919	385916	317745	524729	706880	392099	850046	942468	939831	566684	790459	789306	760904	621947	36300	678226	372733	608158	511304	391808
Q0GUM3	Q0GUM3	IRB10_MOUSE	Gm12250	Interferon-gamma-inducible GTPase 10			164567					72572.9	118569		77448.9	119841	98306		71278.7		104554			199587	161557						132090	130510	160927	127958	67105.6	47888.3
Q8K0C9	Q8K0C9	GMDS_MOUSE	Gmds	GDP-mannose 4,6 dehydratase	1490000	2700000	1570000	1800000	1830000	1750000	2580000	2460000	2300000	1830000	2740000	1590000	1960000	2000000	2470000	1900000	2050000	2450000	2990000	2360000	2210000	2140000	2060000	2030000	2430000	2040000	175000	2220000	1990000	2890000	2250000	1900000
Q9JL60	Q9JL60	GMEB1_MOUSE	Gmeb1	Glucocorticoid modulatory element-binding protein 1							26758.7	40710.8	50397.9		19239.3						23156.1		43853	34403.6	51138.1		34810.3					30243.4			18643.3
P58929	P58929	GMEB2_MOUSE	Gmeb2	Glucocorticoid modulatory element-binding protein 2	102550				80474.8		97761.1	130036	148484	99796	91292.7			77188.1			72442.2		129867	75928.5	125065		78379.4		51943.7		64802.8	112598		50380.1	89311.2
Q9CQI3	Q9CQI3	GMFB_MOUSE	Gmfb	Glia maturation factor beta									37720.1		35178.7				38387.4	42073.6		39965.7	47992.9												35025.4	27186
Q3THK7	Q3THK7	GUAA_MOUSE	Gmps	GMP synthase [glutamine-hydrolyzing]	259563	112314	195387	121573	166746	348649	349431	367049	312569	212422	204047	146682	176751	133378	149119	221914	235874	188973	358374	382291	314073	230906	338513	292380	384790	257245		237714	278944	221252	152425	128210
P21278	P21278	GNA11_MOUSE	Gna11	Guanine nucleotide-binding protein subunit alpha-11	1410000	1660000	1510000	3570000	2180000	1130000	1680000	2340000	2530000	3610000	3720000	3350000	4280000	4220000	3880000	2590000	3350000	3640000	1480000	1760000	1750000	1670000	1230000	1360000	2440000	2930000	109000	3350000	3500000	4030000	3750000	3970000
P27600	P27600	GNA12_MOUSE	Gna12	Guanine nucleotide-binding protein subunit alpha-12							48068.1		45060.6		32078													28246.3			1500000		53529.4
P27601	P27601	GNA13_MOUSE	Gna13	Guanine nucleotide-binding protein subunit alpha-13	5090000	3510000	4470000	6330000	4830000	3510000	4630000	4450000	5140000	7320000	6470000	7330000	8180000	6540000	6680000	5000000	5610000	5920000	4880000	4460000	5490000	4620000	3710000	4080000	4680000	4930000	1130000	6190000	7750000	6840000	7900000	8550000
B2RSH2	B2RSH2	GNAI1_MOUSE	Gnai1	Guanine nucleotide-binding protein G(i) subunit alpha-1	111204			49208.8			75243.6	58963	64499.1	105406	91482.5	112222	102508	152461	84167.1	86068.5	121244	134966	46344.7	53869.6	66559.3	78819.7	58748	66809.6				119523	123900	93010.5	99996.8	102093
P08752	P08752	GNAI2_MOUSE	Gnai2	Guanine nucleotide-binding protein G(i) subunit alpha-2	8020000	7500000	6680000	6590000	5620000	3610000	4660000	4820000	4510000	5920000	5350000	7630000	5890000	6090000	4150000	5180000	5190000	5070000	5880000	6060000	5450000	6020000	4920000	6290000	5460000	5490000	131000	5690000	8070000	6660000	5210000	6290000
Q9DC51	Q9DC51	GNAI3_MOUSE	Gnai3	Guanine nucleotide-binding protein G(i) subunit alpha-3	749462	1230000	722535	862669	796098	499002	819508	759306	849481	1500000	1300000	1430000	1610000	1500000	1090000	1370000	1340000	1270000	895553	939338	858802	745370	789648	876934	730886	1240000		1230000	1380000	1160000	1430000	1510000
P18872	P18872	GNAO_MOUSE	Gnao1	Guanine nucleotide-binding protein G(o) subunit alpha	378279	326383	363522	407850	306640	415648	343816	295755	506332	464544	434893	420250	508479	250452	318444	296084	249296	333949	354177	241482	321206	415442	421753	386933	437164	362819	1120000	399565	502543	310443	482863	510745
P21279	P21279	GNAQ_MOUSE	Gnaq	Guanine nucleotide-binding protein G(q) subunit alpha	414622	374379	340338	367125	291220	225842	320103	353908	446153	369085	344564	321301	369643	310016	300998	236871	270967	300427	393749	308050	361336	430233	341439	408534	298426	266250	1160000	354813	284050	273690	321341	325514
P63094;Q6R0H7	P63094;Q6R0H7	GNAS1_MOUSE;GNAS2_MOUSE	Gnas	Guanine nucleotide-binding protein G(s) subunit alpha isoforms short	633634	610045	679794	650061	565995	470544	484325	422761	587053	518838	502593	420749	598606	520389	466472	467546	428993	503302	601917	516114	593518	745435	580895	728335	611279	475304	122657	470102	582905	471965	564090	489853
P62874	P62874	GBB1_MOUSE	Gnb1	Guanine nucleotide-binding protein G(I)/G(S)/G(T) subunit beta-1	479120	455306	227376	331589	272111		81510.9	199645	140710	298258	261548	243562	311757	331417	299367	175338	218016	242652	148494	180848	122635	138211	109148	181460	198728	256595	80976.6	144848	246034	147727	127960	124754
P62880	P62880	GBB2_MOUSE	Gnb2	Guanine nucleotide-binding protein G(I)/G(S)/G(T) subunit beta-2	3240000	2900000	2410000	2840000	2890000	1890000	1790000	2020000	1790000	2600000	2440000	2840000	2540000	2750000	2840000	1920000	2040000	2300000	2130000	2040000	1710000	1920000	1690000	2350000	2780000	2930000	2710000	1780000	2380000	2060000	1890000	1990000
Q91WG8	Q91WG8	GLCNE_MOUSE	Gne	Bifunctional UDP-N-acetylglucosamine 2-epimerase/N-acetylmannosamine kinase	248148		135663		198300	365788	244534	299952	273079	212108	248308	139045	206834	162949	197437	307797	235452	183444	378583	148836	221573	242989	370843	507315	261432	232772	89337.6	216217	135902	194748	209019	211725
Q9CXP8	Q9CXP8	GBG10_MOUSE	Gng10	Guanine nucleotide-binding protein G(I)/G(S)/G(O) subunit gamma-10	443339	472799	526338	336747	454835	665768	496171	317519	369792	303312	325654	226404	365048	296083	323801	313616	240981	352167	375746	367744	428484	602833	411482	415159	382163	256243	174308	277485	300961	236919	227959	199332
Q9DAS9	Q9DAS9	GBG12_MOUSE	Gng12	Guanine nucleotide-binding protein G(I)/G(S)/G(O) subunit gamma-12	597719	951201	527960	1620000	862018	623832	613427	560483	639280	1530000	1950000	1300000	2410000	2880000	3130000	1410000	1060000	2380000	936765	976328	661167	583177	527430	717568	823885	1170000	207032	1260000	2220000	1510000	2070000	1410000
P63213	P63213	GBG2_MOUSE	Gng2	Guanine nucleotide-binding protein G(I)/G(S)/G(O) subunit gamma-2	405365	245100	465308	445199	309826	222943	417632	391068	644512	481059	425175	353788	465296	328155	298153	245436	423948	566623	411269	379185	490948	351881	477846	313793	349086	331368	598422	691235	766829	504960	652810	544049
P50153	P50153	GBG4_MOUSE	Gng4	Guanine nucleotide-binding protein G(I)/G(S)/G(O) subunit gamma-4	43357.7						91838.3	40212.4	77723	48493.3	48402	50835.1	43118.5	40236.2	63193.2	51358.2	36982.7	58378.6	53077.3		106862						918568	50529.7				30694.3
Q80SZ7	Q80SZ7	GBG5_MOUSE	Gng5	Guanine nucleotide-binding protein G(I)/G(S)/G(O) subunit gamma-5	146299	144329	110113	302857	153123		125922	127461	92241.2	89799.6	121940	64010.8	130576	98737.7	98655.3	33122.7	64379.7	136532	156907	157549	148425	73346.4	80681.1	77889.9	55186.8	50406.9	178830	106732	157783	78921.6	106744	94035.8
P36916	P36916	GNL1_MOUSE	Gnl1	Guanine nucleotide-binding protein-like 1	85772.3			445066			74847.3	106251	139185	100632	76282.6	143013	76930.1	81917.2	83402.8	82763.3	126917	93243.1	107752	61801.5	74918.5		54099.5		77414	205038	539555	99359.9		58740	105505	79008.8
Q99LH1	Q99LH1	NOG2_MOUSE	Gnl2	Nucleolar GTP-binding protein 2	94539				76535		88442.9	96653	105426	81934.8	88703.7		74677				113390		95928	80411.9	110376	46225.2	103803	101863	51426.8	51763.9	143813	87367			64552.1	46046.3
Q8CI11	Q8CI11	GNL3_MOUSE	Gnl3	Guanine nucleotide-binding protein-like 3	371678	278030	332842	233344	286097	471483	352392	267152	237451	155228	141344	108070	78226.3	113689	136793		90591.2	112914	339988	300348	402271	291332	331769	343461	271210	143941		157124	196443	166575	103604	88817.9
Q6PGG6	Q6PGG6	GNL3L_MOUSE	Gnl3l	Guanine nucleotide-binding protein-like 3-like protein	116843							93026.4	109315	125662	101067	173626	134021		159049		97077.1	152129	174425	256562	207313	231885	87901	380520	318323		55177.7	169483				73360.1
P98192	P98192	GNPAT_MOUSE	Gnpat	Dihydroxyacetone phosphate acyltransferase	84140.2	97987	53971	135819			140411	68063.1	81837.6	75685.3	74842.3	51360.4	95073	73449.9	56800.5	115501	34756.7	62589.6	91223.6	100906		59466.2	76063.6		92601.1	95423.7	129912	42555.6		66866.1	64421.5	60253.4
Q9CW79	Q9CW79	GOGA1_MOUSE	Golga1	Golgin subfamily A member 1								194893		183754	163460	201188					177736		205791		180303						1640000	204467		182724	155806
Q921M4	Q921M4	GOGA2_MOUSE	Golga2	Golgin subfamily A member 2	309890	253903	325465	261648	310449	195314	313353	356899	336202	369557	363448	430939	251853	291490	214093	359571	364799	258874	342502	308115	339784	255315	275781	247537	423438	234182	29756.5	420523	189103	314715	308720	308095
P55937	P55937	GOGA3_MOUSE	Golga3	Golgin subfamily A member 3	132369		150448	84039.3	125322		164796	150722	168965	155023	155519	142156	104525	119589	78375.8	156134	144586	93683.8	164562	142533	175995	241860	156734			124836	912530	163558	112182	160615	113650	100301
Q91VW5	Q91VW5	GOGA4_MOUSE	Golga4	Golgin subfamily A member 4	165101	190413	199382	187048	235532	65963	246014	231327	264577	258805	251633	278756	238054	176177	182774	276428	284751	216573	202528	195625	238922	182103	203191	274008	197279	245097	17292.3	300400	180124	272390	231877	221487
Q9QYE6	Q9QYE6	GOGA5_MOUSE	Golga5	Golgin subfamily A member 5	291989		315983	244523	339973		313291	280876	279684	314446	296443	365563	298185	268016	309612	389395	286069	182777	320703	367409	352847	210202	296387	309909	389636	253694		396118	270614	367461	256510	278713
Q91W53	Q91W53	GOGA7_MOUSE	Golga7	Golgin subfamily A member 7	273371	213337	201823	238111	242311		150711	213137	215535	264885	242590	237317	287066	256286	243870	246849	175488	275485	291395	271494	279984	51263.6	255205	97898.4	313650	218172	407258	210953	320453	204106	222353	237977
Q8BXA1	Q8BXA1	GOLI4_MOUSE	Golim4	Golgi integral membrane protein 4	131914	204092	173850	103234	147281		128658	121780	117396	157348	140814	187087	158700	195104	62320.1	187533	148612	113457	148032	162919	170486	147843	164770	157746	135854	139133	70719.9	145597	140413	206978	165933	184830
Q91XA2	Q91XA2	GOLM1_MOUSE	Golm1	Golgi membrane protein 1	2210000	2750000	3020000	2710000	2540000	1500000	2550000	2430000	2040000	2980000	3200000	3320000	2250000	2100000	1690000	1750000	1840000	1900000	3090000	4140000	3350000	2750000	2610000	2940000	3410000	2830000	176000	3130000	2560000	3380000	2660000	2250000
Q9CRA5	Q9CRA5	GOLP3_MOUSE	Golph3	Golgi phosphoprotein 3	32621.9				39525.5		57624.6	37132.2	69653.4	75723.2	45137.4	64106.6	39726.4	55621.8	79340.2	60734.5	84272.4	60860.4	70244.6				38283.4			80487.6	351735	46630.7			79261.8	66127.4
Q8R088	Q8R088	GLP3L_MOUSE	Golph3l	Golgi phosphoprotein 3-like	55343.6		45656.8		69673.9	120851	85727.7	65185.8	94251.8	126866	82991.2	95914.2	84223.7	90333.3	93489.7	157759	140917	87945.4	107163	38986.3	62651.6	83028.4	84277.8	172628	79952.4	257672	71775.8	116847	77318.4	97520.8	113160	91491.9
Q9DCQ3	Q9DCQ3	GOT1A_MOUSE	Golt1a	Vesicle transport protein GOT1A	36435.9		9188.66	40270.5	45232.4		67003.1	60818.3	48191.9	132066	175485	213112	349138	276618	243127	133159	148845	173732	50139.3	48584.4	46801.1		65900.1		65879.5	45834.3	383626	160394	193148	193726	176675	270908
Q9CR60	Q9CR60	GOT1B_MOUSE	Golt1b	Vesicle transport protein GOT1B	91609.5		76401.3	149198	91819.2	195201	145246	179679	163665	128628	185741	182129	234876	140775	171489	190312	176066	166349	208474	184183	176733	499376	385478	593903	206139	102032	68725.8	179885	279758	194458	302561	346163
Q8BH60	Q8BH60	GOPC_MOUSE	Gopc	Golgi-associated PDZ and coiled-coil motif-containing protein	108660		96008.5		152249	149805	177650	154915	125498	105432	105824	66223.1	85650.6	94537.7		137232	93875.4	79042.2	164115	131501	141200	114915	167228	153405	240221	278380	298123	249753	253387	316853	454868	235989
Q99JX3	Q99JX3	GORS2_MOUSE	Gorasp2	Golgi reassembly-stacking protein 2	161109	221678	151118	65704.5	224710		185967	155586	121602	118719	135521	92728	88982.5	109407	66853.9		121649	106220	107337	166570	146889	304540	233325	183315	492071	89427.1	1780000	174701	184878	208196	102643	106555
O88630	O88630	GOSR1_MOUSE	Gosr1	Golgi SNAP receptor complex member 1	101442	123726	193508	164636	138497		176405	160398	166926	286798	254589	290508	197918	200191	212843	189750	192692	228046	181620	196915	188182	113655	120242	185971	139109	212128		180368	169479	157761	233873	236431
P05201	P05201	AATC_MOUSE	Got1	Aspartate aminotransferase, cytoplasmic	142961		230017	302938	240754	570822	255688	65414.6	153484	191807	164239	140504	192956	248592	267897	241281	96923	167129	167452	164431	230649	273081	201462	286860	278105	220483	1660000	322370	185897	139762	158311	178177
P05202	P05202	AATM_MOUSE	Got2	Aspartate aminotransferase, mitochondrial	664339	659222	808011	591679	802612	657848	891863	426062	622191	511273	553029	460210	464607	520349	546647	709699	365725	374855	651605	499440	600038	663586	617339	763536	1100000	490187	7349.85	651724	380162	541230	559280	610003
Q9D733	Q9D733	GP2_MOUSE	Gp2	Pancreatic secretory granule membrane major glycoprotein GP2													70514.9	63382.6	338691			137123								102164	117043		42671.4		98555.8	138307
Q9JKA5	Q9JKA5	GPA33_MOUSE	Gpa33	Cell surface A33 antigen	1500000	1660000	1780000	3390000	1770000	1520000	1760000	2030000	2300000	3970000	3650000	5510000	5050000	4320000	3590000	3610000	2960000	4470000	1980000	2260000	1880000	2040000	1770000	1630000	2480000	3690000	4040000	3130000	4890000	4220000	4610000	6330000
Q9WTK3	Q9WTK3	GPAA1_MOUSE	Gpaa1	Glycosylphosphatidylinositol anchor attachment 1 protein	276362	239926	244965	513114	288847	145310	284369	372907	339368	471158	488062	440167	521011	469725	506816	323852	349425	516062	371459	360531	338825	387525	297408	411144	366209	197174	317382	352975	491628	390939	485062	474763
Q61586	Q61586	GPAT1_MOUSE	Gpam	Glycerol-3-phosphate acyltransferase 1, mitochondrial	19420.8			46120.7			18093.9	42086.3	21469.3	15012.6	30976.6	18543.6	36242.7	19866.4	28712		24292.9	27166.7	34143.4	35576	36293.1	57408.5	51541	60975.6			113466	15900.2		12307.4	29470.4	42200.1
Q8C0N2	Q8C0N2	GPAT3_MOUSE	Gpat3	Glycerol-3-phosphate acyltransferase 3	212555	228196	229654	562786	392922	216448	212088	222684	351060	753959	694669	840639	1080000	1020000	698397	724238	751662	940427	205466	272358	181776		234513		277652	671890		714736	766435	794422	785673	873619
Q8K2C8	Q8K2C8	GPAT4_MOUSE	Gpat4	Glycerol-3-phosphate acyltransferase 4	70618.3			280980	186642			152434	189353	251699	252674	286679	336890	426819	320482	247565	271966	342761	120068	119681	110759		117554			227270	242410	255884	360715	269844	303907	298787
Q3UFS4	Q3UFS4	GPT11_MOUSE	Gpatch11	G patch domain-containing protein 11	17257.9						32533.7	40237.4	34556.9	24409.5	24823.9	16214				24243.3	50844.8		13034.1	18478.1	33215.5		23938.6				272558	48710.4			22298.4
P51655	P51655	GPC4_MOUSE	Gpc4	Glypican-4	198887	153649	263307	358562	182292	426686	215837	238128	271235	235599	245917	235564	249199	190060	172247	163880	228310	263872	231701	241482	300036	426774	282601	245255	294490	120798	393756	288311	294415	248820	297712	253622
P13707	P13707	GPDA_MOUSE	Gpd1	Glycerol-3-phosphate dehydrogenase [NAD(+)], cytoplasmic	298830	199724		461500	438311	1060000	315016	292118	556656	933528	909953	508602	848226	1020000	1280000	1190000	618296	1470000	300832	282723				316999		1410000	146281	778220	542954	680202	856195	970258
Q3ULJ0	Q3ULJ0	GPD1L_MOUSE	Gpd1l	Glycerol-3-phosphate dehydrogenase 1-like protein	706969	874143	875229	956128	946431	1550000	712085	928026	1410000	2260000	2020000	3540000	2820000	1860000	2340000	2710000	2040000	2450000	817963	702512	786806	988623	1110000	818085	1060000	2210000	107000	2060000	1720000	2190000	1860000	2910000
Q64521	Q64521	GPDM_MOUSE	Gpd2	Glycerol-3-phosphate dehydrogenase, mitochondrial	1600000	1550000	1320000	2470000	1950000	954585	1640000	1750000	2180000	4660000	3720000	4170000	5900000	5710000	4890000	3710000	3630000	4850000	1710000	1700000	1490000	1210000	1120000	1400000	1670000	3670000	35600	3130000	4020000	2780000	4530000	4530000
Q8BUV3	Q8BUV3	GEPH_MOUSE	Gphn	Gephyrin	238752	180733	186934	161119	207211	341328	256304	307989	246501	174436	183505	161431	166014	203737		210551	200227	148216	229646	282786	243063	247688	254925	201779	279731		64387.2	218008		202410	138542	123598
P06745	P06745	G6PI_MOUSE	Gpi	Glucose-6-phosphate isomerase	94317.5	38828.2	82208.5	72800.5			115573		133912	197730	190444	73525.9	158934	239784	173051	138160		151060	165343	45059.1	106576		141048		250955	109788	4540000	116119		231004	205184	177888
Q8BUV8	Q8BUV8	GP107_MOUSE	Gpr107	Protein GPR107	496786	257604	714523	691458	484391		709477	645172	700982	801360	715106	600158	752454	679566	900722	366683	614291	872164	658033	645947	752890		318224	253220	884056	543659	49299.8	939691	912558	819926	667929	686126
Q91WD0	Q91WD0	GP108_MOUSE	Gpr108	Protein GPR108	151291		767260	237828	153597	97031.5	178570	87829.8	101420	47802	65180.5	36499	62022.2	72596.6			50204.5	78931.5	155702	114447	157071		143612	639035	405290	73665.9	107734	144910	102579	129496	79101.1	39408.5
Q5U431	Q5U431	GPR39_MOUSE	Gpr39	G-protein coupled receptor 39	34465.7				58045.6		69522.5	65411.4	55265.7	65330.9	50905.6	89975	92931.3	51788	65965	117342	77015.5	53528.2		60616.2	54571.8		50645			38050	57618.6	57288.2			30022.2	35741.4
Q9EQQ3;Q9EQQ4	Q9EQQ3;Q9EQQ4	GPR45_MOUSE;GPR63_MOUSE	Gpr45;Gpr63	Probable G-protein coupled receptor 63			157281	31548.4																73936.5
Q8BS95	Q8BS95	GPHR_MOUSE	Gpr89	Golgi pH regulator	233453		283563	306362	295312	367387	247548	250243	278985	346475	306329	314481	418849	324173	348407	315231	287168	398093	259728	224781	258941	248904	212149	244123	226484	302020		349981	357907	322818	338674	329353
Q8BHL4	Q8BHL4	RAI3_MOUSE	Gprc5a	Retinoic acid-induced protein 3										111478	90289.2		158450	193458	170458	204814		160831									116898	154494			113761	125181
Q99LD4	Q99LD4	CSN1_MOUSE	Gps1	COP9 signalosome complex subunit 1	175195	120645	64432.9	99446	106729	202302	123181	154281	195158	103024	114208	98343.4	100342		150217	180713	122166	133477	189511	108360	141184	140684	147774	108161	130369	165511	64053.3	131750		88470	129259	101225
Q8QZR5	Q8QZR5	ALAT1_MOUSE	Gpt	Alanine aminotransferase 1				140343				102928	275083	349702	384279	248060	456753	514499	612714	579023	503249	536235					157009			340529	20241.1	304203	276128	342791	372149	362417
P11352	P11352	GPX1_MOUSE	Gpx1	Glutathione peroxidase 1	228328	162211	213202	233059	238233	272490	332605	292024	183815	222000	331764	168616	159796	251321	285515	339036	206520	219913	295881	232529	307760	175482	238825	127213	300451	466304	212786	257705	88338	204267	215444	129697
[truncated: 2,821 more rows]
