# Supplementary material for: Spatial Proteomics Reveals Alcohol-Induced Damages to the Crypts and Villi of the Mouse Small Intestine
Source: J Proteome Res. 2024 Apr 24;23(5):1801–9. doi: 10.1021/acs.jproteome.4c00037 (PMC11077582; doi:10.1021/acs.jproteome.4c00037)
Supplement: Supplementary file 3 — pr4c00037_si_003.xlsx [file pr4c00037_si_003.xlsx]

## Sheet: Crypts
Supplemental Table S3. Statistically significantly changed proteins in crypts upon alcohol fed between AF and PF mice.
#	Protein.Group	gene	First.Protein.Description	P value (-Log10) AF_PF	q-value AF_PF	Fold change (Log2) AF_PF	Up or down
1	P17533	Defa29	Alpha-defensin 29	5.55516	0	-1.92789	down
2	Q5G866	Defa23	Alpha-defensin 23	7.73355	0	-1.78085	down
3	Q45VN2	Defa20	Alpha-defensin 20	6.77019	0	-1.75823	down
4	Q60997	Dmbt1	Deleted in malignant brain tumors 1 protein	3.84462	0.00488889	-1.2478	down
5	Q9CR60	Golt1b	Vesicle transport protein GOT1B	2.80526	0.0408889	-1.21471	down
6	Q9JMK0	B4galt5	Beta-1,4-galactosyltransferase 5	3.34193	0.03175	-0.749186	down
7	Q9JIG7	Ccdc22	Coiled-coil domain-containing protein 22	3.18532	0.0498947	0.686529	up
8	Q9WUR2	Eci2	Enoyl-CoA delta isomerase 2	3.6978	0.0103333	0.882768	up
9	Q80XN0	Bdh1	D-beta-hydroxybutyrate dehydrogenase, mitochondrial	3.24602	0.0264	0.88305	up
10	Q9CZS1	Aldh1b1	Aldehyde dehydrogenase X, mitochondrial	5.02438	0.0005	0.884712	up
11	Q8BW75	Maob	Amine oxidase [flavin-containing] B	3.95675	0.0048	1.07211	up
12	Q9QXW9	Slc7a8	Large neutral amino acids transporter small subunit 2	3.26786	0.0113846	1.38793	up
13	Q64133	Maoa	Amine oxidase [flavin-containing] A	6.4164	0	1.39563	up
14	P28474	Adh5	Alcohol dehydrogenase class-3	3.17006	0.0105714	1.66376	up
15	Q61771	Kif3b	Kinesin-like protein KIF3B	2.67803	0.04	1.75444	up
16	Q99PG0	Aadac	Arylacetamide deacetylase	3.28835	0.00909091	1.76821	up
17	P33622	Apoc3	Apolipoprotein C-III	11.6883	0	1.88553	up
18	Q80XL6	Acad11	Acyl-CoA dehydrogenase family member 11	5.2861	0	2.14723	up
19	P00329	Adh1	Alcohol dehydrogenase 1	5.18341	0	3.18313	up

## Sheet: Villi
Supplemental Table S3. Statistically significantly changed proteins in villi upon alcohol fed between AF and PF mice.
#	Protein.Group	Genes	First.Protein.Description	P value (-Log10) AF_PF	q-value AF_PF	Fold change (Log2) AF_PF	Up or down
1	Q8BH60	Gopc	Golgi-associated PDZ and coiled-coil motif-containing protein	3.37685	0.00371429	-2.71331	down
2	Q8CHW1	Thap1	THAP domain-containing protein 1	2.74833	0.044	-1.71856	down
3	P42225	Stat1	Signal transducer and activator of transcription 1	5.97474	0	-1.56486	down
4	Q8BMK4	Ckap4	Cytoskeleton-associated protein 4	4.40566	0.00109091	-1.45164	down
5	O88342	Wdr1	WD repeat-containing protein 1	7.88286	0	-1.32873	down
6	Q8R1G2	Cmbl	Carboxymethylenebutenolidase homolog	2.89641	0.0444211	-1.27883	down
7	Q91VI7	Rnh1	Ribonuclease inhibitor	6.16591	0	-1.24104	down
8	Q9Z0S9	Rabac1	Prenylated Rab acceptor protein 1	6.2474	0	-1.08516	down
9	Q9CQI6	Cotl1	Coactosin-like protein	3.55481	0.0205	-0.89195	down
10	Q8K0D5	Gfm1	Elongation factor G, mitochondrial	3.48772	0.0206667	-0.878004	down
11	Q99JY3	Gimap4	GTPase IMAP family member 4	3.29106	0.0430476	-0.746895	down
12	Q8BWF2;Q99MI6	Gimap3;Gimap5	GTPase IMAP family member 5	3.33335	0.0476364	-0.675358	down
13	Q61233	Lcp1	Plastin-2	5.52592	0.00276923	-0.603045	down
14	Q9WV92	Epb41l3	Band 4.1-like protein 3	4.22045	0.0208	0.580487	up
15	O89110	Casp8	Caspase-8	5.48685	0.0012	0.765544	up
16	P15261	CYP4B1	Interferon gamma receptor 1	4.99108	0.00133333	1.00218	up
17	P17717	Ugt2b17	UDP-glucuronosyltransferase 2B17	8.51082	0	1.24127	up
18	P14432	H2-T3	H-2 class I histocompatibility antigen, TLA(B) alpha chain	6.64346	0	1.26948	up
19	Q9CYH2	Prxl2a	Peroxiredoxin-like 2A	6.66945	0	1.32705	up
20	Q64462	Cyp4b1	Cytochrome P450 4B1	3.21675	0.0192941	1.36121	up
21	Q99PG0	Aadac	Arylacetamide deacetylase	5.48643	0	1.57754	up
22	O88451	Rdh7	Retinol dehydrogenase 7	4.04653	0.00166667	1.94356	up
